# Supplementary material for: Genome-wide interacting effects of sucrose and herbicide-mediated stress in Arabidopsis thaliana: novel insights into atrazine toxicity and sucrose-induced tolerance
Source: BMC Genomics. 2007 Dec 5;8:450. doi: 10.1186/1471-2164-8-450 (PMC2242805; doi:10.1186/1471-2164-8-450)
Supplement: Additional file 6 — Overview of the 810 highly-responsive genes. Additional file 6 lists genes whose log2(ratio) was greater than 1.585 or lesser than -1.585 (corresponding to 3-fold change) in at least one of the MA/M, SA/M or S/M comparisons in the CATMA array experiment. The full data were deposited in ArrayExpress [78] (E-MEXP-411). [file 1471-2164-8-450-S6.xls]

## Sheet: 3-fold change
7	10	13			0	1e-08	0.05			C	TIGR			C'	TIGR no exp										validated			v	v	v	v	v	v	v	v	v	v	v	v	v	v	v	v	v	v	v	v	v	v
								1		E	Eugene			E'	Eugene no exp										misc
	-2.5	-1.5	-1	non diff		1	1.5	2.5		I	Unpredicted														sent			5_8_5	5_8_5	5_8_5	5_8_5	5_8_5	5_8_5	5_8_5	5_8_5	5_8_5	5_8_5	5_8_5	5_8_5	5_8_5	5_8_5	5_8_5	5_8_5	5_8_5	5_8_5	5_8_5	5_8_5	5_8_5	5_8_5
				0						M	Mitochondrial														GpnInfo
missing data		No	No	$	No					N	Chloroplastic														release
E	exon	G	good			1	development			R	wrong amplicon														Family			3	3	3	3	3	3	3	3	3	3	3	3	3	3	3	3	3	3	3	3	3	3
I	intron	P	primer dimers			2	treatment/pathway			S	Short ORF														Project nb			RS5-5	RS5-5	RS5-5	RS5-5	RS5-5	RS5-5	RS5-5	RS5-5	RS5-5	RS5-5	RS5-5	RS5-5	RS5-5	RS5-5	RS5-5	RS5-5	RS5-5	RS5-5	RS5-6	RS5-7	RS5-8	RS5-9
M	multiple	D	double band			3	abiotic stress			T	Marker transgene														Title			Atrazine	Atrazine	Atrazine	Atrazine	Atrazine	Atrazine	Atrazine	Atrazine	Atrazine	Atrazine	Atrazine	Atrazine	Atrazine	Atrazine	Atrazine	Atrazine	Atrazine	Atrazine	Atrazine	Atrazine	Atrazine	Atrazine
V	virtual	B	blank			4	biotic stress			U	Human														Sample type			plant	plant	plant	plant	plant	plant	plant	plant	plant	plant	plant	plant	plant	plant	plant	plant	plant	plant	plant	plant	plant	plant
Ired=(2I+Rat)/2		F	wrong size							X	Negative control														R sample			MaAt	MaAt	MaAt	MaAt	SaAt	SaAt	SaAt	SaAt	SaAt	SaAt	SaAt	SaAt	Sa	Sa	Sa	Sa	SaAt	SaAt	SaAt	SaAt	MaAt	MaAt
Igreen=(2I-Rat)/2										Z	Negative human														G sample			Ma	Ma	Ma	Ma	MaAt	MaAt	MaAt	MaAt	Sa	Sa	Sa	Sa	Ma	Ma	Ma	Ma	Ma	Ma	Ma	Ma	Sa	Sa
N°	ID	Spec	PCR_Result	At1	At2	At3	1fonction	2fonction	3fonction	1Mol FoGO	2Mol FoGO	3Mol FoGO	1CellCompGO	2CellCompGO	3CellCompGO	1BioProcGO	2BioProcGO	2BioProcGO	Subcellloc1	Subcellloc2	Subcellloc3	URGV ann1	URGV ann2	Cat	Cat2	Nb GST	Y/N	Ired	Igreen	Rat	Pval	Ired	Igreen	Rat	Pval	Ired	Igreen	Rat	Pval	Ired	Igreen	Rat	Pval	Ired	Igreen	Rat	Pval	Ired	Igreen
37	CATMA1A00320	E2	G	AT1G01340	_	_	cyclic nucleotide-regulated ion channel (CNGC10) (ACBK1)	_	_	cyclic nucleotide binding	_	_	membrane	_	_	ion transport	_	_	no targeting	_	_			C				6.88583	7.03549	-0.149651	1	8.64864	7.0385	1.61014	0	8.66136	7.93269	0.728676	0.00886623	7.89336	7.02551	0.867844	0.000231232	8.80264	7.21339	1.58925	0	7.08565	7.91081
46	CATMA1A00420	E1	G	AT1G01430	_	_	expressed protein	_	_	molecular_function unknown	_	_	cellular_component unknown	_	_	biological_process unknown	_	_	no targeting	_	_			C				9.92276	11.3632	-1.44048	0	10.0675	10.2919	-0.224346	1	9.94949	10.8433	-0.893847	1.04703e-05	10.6785	11.4981	-0.819527	0.00145752	10.2025	12.0934	-1.89084	0	9.9936	10.5393
129	CATMA1A01200	E1	G	AT1G02220	_	_	no apical meristem (NAM) family protein	_	_	transcription factor activity	_	_	cellular_component unknown	_	_	development	_	_	no targeting	_	_			C				7.32781	7.15868	0.169133	1	8.55318	7.03509	1.51809	0	8.61486	8.63263	-0.0177654	1	8.83221	7.14327	1.68894	0	9.01373	7.21582	1.79791	0	7.30329	8.84353
154	CATMA1A01500	E2	G	AT1G02520	_	_	multidrug resistance P-glycoprotein, putative	_	_	ATP-binding cassette (ABC) transporter activity	_	_	membrane	_	_	transport	_	_	no targeting	_	_			C	H2O2			6.31479	6.26592	0.0488676	1	8.11958	6.5303	1.58928	0	8.38898	7.68978	0.699195	0.0257726	7.45533	6.48638	0.968956	3.55289e-06	8.30835	6.462	1.84635	0	6.7901	7.75909
163	CATMA1A01610	E1	G	AT1G02660	_	_	lipase class 3 family protein	_	_	triacylglycerol lipase activity	_	_	No classification	_	_	lipid metabolism	_	_	no targeting	_	_			C				11.4356	10.1323	1.3033	0	9.84797	11.4243	-1.57632	0	10.1203	8.47074	1.64952	0	8.38975	10.3189	-1.92914	0	10.1752	10.5278	-0.352563	1	11.648	8.59369
182	CATMA1A01755	I2	G	AT1G02820	_	_	late embryogenesis abundant 3 family protein / LEA3 family protein	_	_	molecular_function unknown	_	_	chloroplast	_	_	embryonic development	_	_	no targeting	_	_			C				11.8285	9.96247	1.86601	0	11.3559	11.7238	-0.36787	1	11.5979	9.72007	1.87784	0	10.3226	10.3407	-0.0181195	1	11.5691	10.1564	1.41261	0	11.9176	9.97297
208	CATMA1A01965	E1	G	AT1G03090	_	_	methylcrotonyl-CoA carboxylase alpha chain, mitochondrial / 3-methylcrotonyl-CoA carboxylase 1 (MCCA)	_	_	methylcrotonoyl-CoA carboxylase activity	_	_	mitochondrion	_	_	leucine catabolism	_	_	mitochondria	_	_			C				13.0189	11.1503	1.86856	0	12.0901	13.3925	-1.30238	0	12.3	10.1264	2.17358	0	10.3096	11.9721	-1.66251	0	12.4613	11.8264	0.634917	0.441156	13.9131	10.4134
253	CATMA1A02470	E1	G	AT1G03580	_	_	pseudogene, meprin and TRAF homology (MATH) domain protein -related	_	_	No classification	_	_	No classification	_	_	No classification	_	_	_	_	_			C				9.17851	8.41551	0.762996	0.0191963	7.97989	9.65704	-1.67715	0	7.99606	6.87983	1.11623	1.51571e-10	6.62383	8.51088	-1.88705	0	7.97676	8.75233	-0.775566	0.00391494	9.53718	6.79311
255	CATMA1A02500	E1	G	AT1G03610	_	_	expressed protein	_	_	molecular_function unknown	_	_	No classification	_	_	No classification	_	_	no targeting	_	_			C				12.1483	11.4047	0.743576	0.0363521	10.6342	12.3301	-1.69592	0	10.9265	9.58086	1.34565	0	9.24476	11.3132	-2.06848	0	10.6506	11.3124	-0.66178	0.191405	12.1902	9.2824
258	CATMA1A02535	E2	G	AT1G03660	_	_	expressed protein	_	_	molecular_function unknown	_	_	No classification	_	_	No classification	_	_	no targeting	_	_			C				8.00335	7.81993	0.183417	1	9.80766	7.50621	2.30145	0	10.0763	9.05965	1.01669	2.991e-08	8.8372	7.56192	1.27528	0	10.0907	7.46974	2.62094	0	8.01173	9.42792
371	CATMA1A03590	E1	G	AT1G04780	_	_	ankyrin repeat family protein	_	_	molecular_function unknown	_	_	No classification	_	_	No classification	_	_	no targeting	_	_			C				7.52661	6.83911	0.687501	0.210875	8.11554	7.58045	0.535084	1	8.09421	7.67465	0.419562	1	7.57725	6.9054	0.671849	0.218972	8.48563	6.89744	1.58819	0	7.8022	7.79368
376	CATMA1A03640	E2	G	AT1G04820	_	_	tubulin alpha-2/alpha-4 chain (TUA4)	_	_	structural constituent of cytoskeleton	_	_	tubulin	_	_	microtubule-based process	_	_	no targeting	_	_			C				9.31682	11.646	-2.32918	0	11.1255	9.39538	1.73011	0	10.4626	11.6846	-1.22209	0	11.9652	11.207	0.758173	0.0130831	10.9398	11.6712	-0.731431	0.0189428	9.09129	11.7055
397	CATMA1A03840	E2	G	AT1G05000	_	_	tyrosine specific protein phosphatase family protein	_	_	phosphoprotein phosphatase activity	_	_	No classification	_	_	protein amino acid dephosphorylation	_	_	no targeting	_	_			C				7.61355	7.89139	-0.277834	1	9.06987	7.52118	1.54869	0	9.22418	9.6116	-0.387419	1	9.81393	8.05706	1.75687	0	9.30409	8.10511	1.19897	1.12208e-11	7.84868	9.7216
404	CATMA1A03900	E1	G	AT1G05060	_	_	expressed protein	_	_	molecular_function unknown	_	_	No classification	_	_	No classification	_	_	no targeting	_	_			C				7.43201	7.22311	0.208897	1	9.66703	7.52724	2.13979	0	8.92212	8.22132	0.700795	0.0243486	8.86357	7.45303	1.41054	0	9.80336	7.18032	2.62303	0	7.20912	8.3605
474	CATMA1A04670	I2	G	AT1G05670	_	_	UDP-glucoronosyl/UDP-glucosyl transferase family protein	_	_	transferase activity, transferring glycosyl groups	_	_	No classification	_	_	metabolism	_	_	no targeting	_	_			C		2	1	7.30186	7.8898	-0.587937	1	10.3819	7.083	3.29886	0	10.3262	9.43947	0.88674	1.43733e-05	9.84071	7.59424	2.24647	0	10.0036	7.23651	2.76706	0	7.13143	9.61616
559	CATMA1A05615	E1	P	AT1G06570	_	_	4-hydroxyphenylpyruvate dioxygenase (HPD)	_	_	4-hydroxyphenylpyruvate dioxygenase activity	_	_	chloroplast	_	_	carotenoid biosynthesis	_	_	no targeting	_	_			C		2		13.4779	10.292	3.18587	0	11.968	12.9997	-1.03175	4.80413e-07	12.5944	10.0679	2.5265	0	10.2036	10.9608	-0.757142	0.0135562	12.4609	10.3432	2.11778	0	13.1817	9.59841
596	CATMA1A06060	E1	G	AT1G07000	_	_	exocyst subunit EXO70 family protein	_	_	protein binding	_	_	exocyst	_	_	nonselective vesicle docking	_	_	no targeting	_	_			C				8.61241	8.22221	0.390207	1	10.5039	8.89505	1.60887	0	10.9045	9.58607	1.31843	0	9.26341	8.58843	0.674985	0.198761	10.1089	8.33308	1.77584	0	8.6625	8.70921
604	CATMA1A06140	E1	G	AT1G07070	_	_	60S ribosomal protein L35a (RPL35aA)	_	_	structural constituent of ribosome	_	_	ribosome	_	_	ribosome biogenesis	_	_	no targeting	_	_			C				8.68781	10.2974	-1.60956	0	9.71777	8.55153	1.16625	8.19637e-10	9.60413	10.9345	-1.33032	0	10.8903	9.9756	0.914674	3.52995e-05	9.80658	10.2519	-0.445363	1	8.74061	10.9655
633	CATMA1A06420	I1	P	AT1G07350	_	_	transformer serine/arginine-rich ribonucleoprotein, putative	_	_	RNA binding	_	_	chloroplast	_	_	No classification	_	_	nucleus	_	_			C		2	0	8.55431	7.36463	1.18968	3.1412e-10	9.20484	8.66713	0.537705	1	9.28877	8.5409	0.747867	0.0043298	8.39048	7.41944	0.971035	3.2456e-06	9.2848	7.47685	1.80796	0	9.06586	8.69756
702	CATMA1A07030	E1	G	AT1G08050	_	_	zinc finger (C3HC4-type RING finger) family protein	_	_	zinc ion binding	_	_	chloroplast	_	_	regulation of transcription, DNA-dependent	_	_	no targeting	_	_			C				6.71917	6.60969	0.109485	1	8.6767	6.7104	1.96629	0	8.56458	7.53669	1.02788	1.69142e-08	7.6187	6.74805	0.870655	0.000207109	8.53766	6.76908	1.76858	0	6.86228	7.65509
735	CATMA1A07360	E1	G	AT1G08380	_	_	expressed protein	_	_	molecular_function unknown	_	_	chloroplast	_	_	No classification	_	_	plastid	_	_			C				13.1624	14.2537	-1.0913	3.82161e-08	12.9899	13.6125	-0.622616	1	12.9041	13.5078	-0.603691	0.617064	12.7371	13.9644	-1.22727	1.12341e-11	12.41	14.3139	-1.90392	0	13.5673	13.4803
760	CATMA1A07550	E2	G	AT1G08630	_	_	L-allo-threonine aldolase-related	_	_	aldehyde-lyase activity	_	_	No classification	_	_	amino acid metabolism	_	_	no targeting	_	_			C				12.4198	8.92163	3.4982	0	10.616	12.0759	-1.45989	0	10.8732	8.16215	2.71107	0	7.89414	9.17429	-1.28015	0	10.9739	9.10083	1.87303	0	12.3559	8.06412
789	CATMA1A07800	E1	G	AT1G08940	_	_	phosphoglycerate/bisphosphoglycerate mutase family protein	_	_	catalytic activity	_	_	No classification	_	_	metabolism	_	_	no targeting	_	_			C				8.40343	8.49467	-0.0912462	1	10.3951	8.40461	1.99046	0	10.2614	9.58161	0.679752	0.0509389	9.63708	8.63276	1.00433	7.43508e-07	10.5663	8.70856	1.85773	0	8.54349	9.6841
831	CATMA1A08220	E1	G	AT1G09390	_	_	GDSL-motif lipase/hydrolase family protein	_	_	carboxylic ester hydrolase activity	_	_	endomembrane system	_	_	glycerol biosynthesis	_	_	endo. retic.	_	_			C				9.34114	9.72672	-0.38558	1	8.71289	9.98589	-1.27301	5.57576e-12	8.98282	9.06141	-0.0785891	1	9.07005	10.3967	-1.32662	0	9.04414	10.6435	-1.5994	0	10.3	9.3035
852	CATMA1A08460	E1	G	AT1G09620	_	_	tRNA synthetase class I (I, L, M and V) family protein	_	_	ATP binding	_	_	cytoplasm	_	_	tRNA aminoacylation for protein translation	_	_	no targeting	_	_			C				8.89243	7.29506	1.59736	0	9.20806	8.81944	0.388615	1	9.14426	9.17816	-0.033901	1	8.98338	7.02694	1.95644	0	9.16607	7.13913	2.02694	0	8.74126	9.11586
860	CATMA1A08550	E2	G	AT1G09690	_	_	60S ribosomal protein L21 (RPL21C)	_	_	structural constituent of ribosome	_	_	ribosome	_	_	protein biosynthesis	_	_	no targeting	_	_			C				11.8128	13.741	-1.92812	0	13.5274	11.6846	1.84276	0	12.9704	13.8984	-0.928014	2.20706e-06	14.0259	13.2716	0.754314	0.0149396	13.368	13.4306	-0.0625778	1	11.5265	14.1839
890	CATMA1A08820	E1	G	AT1G09940	_	_	glutamyl-tRNA reductase 2 / GluTR (HEMA2)	_	_	glutamyl-tRNA reductase activity	_	_	chloroplast	_	_	porphyrin biosynthesis	_	_	plastid	_	_			C				10.4712	9.87481	0.596413	1	11.488	10.3493	1.13878	3.20049e-09	11.6203	10.4894	1.13089	6.73648e-11	10.5968	9.7581	0.838669	0.000711236	11.6668	9.64597	2.02084	0	10.528	10.6561
911	CATMA1A09010	E1	G	AT1G10150	_	_	expressed protein	_	_	molecular_function unknown	_	_	mitochondrion	_	_	No classification	_	_	mitochondria	_	_			C				10.9714	10.5965	0.374917	1	9.96635	10.8356	-0.869254	0.000390677	10.0536	8.92907	1.12458	9.54334e-11	8.89006	10.6254	-1.73531	0	9.99622	10.6897	-0.693457	0.0686495	10.8579	8.87993
949	CATMA1A09360	E1	P	AT1G10522	_	_	expressed protein	_	_	molecular_function unknown	_	_	chloroplast	_	_	No classification	_	_	plastid	_	_			C				9.34047	11.0914	-1.75097	0	10.2455	9.06562	1.17987	4.12606e-10	10.0987	10.8214	-0.72263	0.0110722	10.5317	10.4767	0.0550075	1	10.3133	10.8386	-0.525369	1	9.41288	11.3653
1051	CATMA1A10450	E1	G	AT1G11480	_	_	eukaryotic translation initiation factor-related	_	_	molecular_function unknown	_	_	No classification	_	_	No classification	_	_	no targeting	_	_			C		2	0	8.6457	6.86203	1.78367	0	8.41976	8.52875	-0.108986	1	8.42658	7.62801	0.798571	0.000599195	7.58018	6.9948	0.585385	1	8.43315	6.94565	1.48749	0	8.63338	7.58677
1129	CATMA1A11280	E1	G	AT1G12250	_	_	thylakoid lumenal protein-related	_	_	No classification	_	_	thylakoid lumen (sensu Viridiplantae)	_	_	No classification	_	_	plastid	_	_			C				10.3734	9.84311	0.530301	1	8.8131	10.3103	-1.49721	0	9.01271	8.02573	0.986985	1.31749e-07	7.9606	9.94366	-1.98307	0	9.04516	10.0451	-0.999969	3.37656e-07	10.5148	8.01958
1176	CATMA1A11765	E1	L	AT1G12780	_	_	UDP-glucose 4-epimerase / UDP-galactose 4-epimerase / Galactowaldenase	_	_	UDP-glucose 4-epimerase activity	_	_	No classification	_	_	galactose biosynthesis	_	_	no targeting	_	_			C		2		8.68808	6.8988	1.78929	0	7.28326	8.55778	-1.27452	5.57576e-12	7.46246	6.71508	0.74738	0.00441021	6.56334	6.63315	-0.0698035	1	7.41868	6.81431	0.604377	1	8.56444	6.81197
1215	CATMA1A12180	E1	G	AT1G13190	_	_	RNA recognition motif (RRM)-containing protein	_	_	RNA binding	_	_	No classification	_	_	No classification	_	_	no targeting	_	_			C				10.5006	8.66924	1.83134	0	10.2946	10.397	-0.102436	1	10.5038	9.0676	1.43622	0	8.88976	8.69868	0.191074	1	10.6632	8.7588	1.90444	0	10.4723	9.03169
1258	CATMA1A12680	E1	G	AT1G13700	_	_	glucosamine/galactosamine-6-phosphate isomerase family protein	_	_	catalytic activity	_	_	No classification	_	_	carbohydrate metabolism	_	_	no targeting	_	_			C				8.74934	8.83441	-0.0850706	1	7.36228	8.55832	-1.19604	1.78424e-10	7.69522	6.92922	0.765996	0.00216499	7.14415	8.85713	-1.71298	0	7.52842	8.60555	-1.07713	8.02848e-09	8.57044	7.14354
1284	CATMA1A12940	E1	G	AT1G13990	_	_	expressed protein	_	_	molecular_function unknown	_	_	chloroplast	_	_	No classification	_	_	plastid	_	_			C				9.79892	8.08801	1.71091	0	9.83179	9.90127	-0.0694813	1	10.3497	9.09172	1.25802	0	9.02029	8.53921	0.481081	1	9.97727	8.21319	1.76408	0	10.1217	8.83175
1378	CATMA1A13965	E1	G	AT1G14980	_	_	10 kDa chaperonin (CPN10)	_	_	chaperone activity	_	_	mitochondrion	_	_	No classification	_	_	mitochondria	_	_			C				9.82532	11.9258	-2.10048	0	11.6217	9.79659	1.82515	0	11.4557	12.313	-0.857317	5.2006e-05	12.5885	11.8234	0.765056	0.0103097	11.7737	11.9245	-0.150792	1	9.78958	12.5025
1422	CATMA1A14450	E1	G	AT1G15415	_	_	expressed protein	_	_	molecular_function unknown	_	_	No classification	_	_	No classification	_	_	no targeting	_	_			C				6.3889	6.67892	-0.290016	1	8.93752	6.81475	2.12277	0	9.23364	8.55045	0.683196	0.0452064	8.74202	6.86551	1.8765	0	9.27447	6.84844	2.42603	0	No	No
1472	CATMA1A14998	I2	G	AT1G15950	_	_	cinnamoyl-CoA reductase, putative	_	_	cinnamoyl-CoA reductase activity	_	_	cellular_component unknown	_	_	lignin biosynthesis	_	_	no targeting	_	_			C				10.6567	9.03884	1.61781	0	9.96012	10.6987	-0.738621	0.0387808	9.99256	9.674	0.318556	1	9.68839	9.01291	0.675473	0.195779	10.0541	9.04427	1.00987	2.12107e-07	10.713	9.80243
1510	CATMA1A15410	E1	G	AT1G16420	_	_	latex-abundant protein, putative (AMC8) / caspase family protein	_	_	caspase activity	_	_	cellular_component unknown	_	_	biological_process unknown	_	_	no targeting	_	_			C				7.31134	7.04795	0.263394	1	8.76537	7.14534	1.62003	0	8.8045	8.07203	0.732471	0.00770503	8.10576	7.05917	1.04659	1.06904e-07	8.74821	6.88057	1.86764	0	7.21831	8.00872
1538	CATMA1A15690	E1	G	AT1G16720	_	_	expressed protein	_	_	ATP binding	_	_	chloroplast	_	_	metabolism	_	_	plastid	_	_			C				11.0202	8.69965	2.32059	0	9.30187	11.0115	-1.70968	0	9.42287	8.25388	1.16898	5.61373e-12	8.28335	8.89077	-0.607427	1	9.44352	8.9267	0.516821	1	10.9238	8.06267
1569	CATMA1A16050	E1	G	AT1G17050	_	_	geranyl diphosphate synthase, putative / GPPS, putative / dimethylallyltransferase, putative / prenyl transferase, putative	_	_	dimethylallyltranstransferase activity	_	_	plastid	_	_	monoterpenoid biosynthesis	_	_	no targeting	_	_			C				9.46898	7.43202	2.03696	0	8.57671	9.59584	-1.01913	8.40719e-07	8.49617	7.77057	0.7256	0.00992917	8.0381	7.5823	0.455804	1	8.72158	7.7845	0.937079	5.83558e-06	9.33215	7.64433
1637	CATMA1A16765	E1	G	AT1G17745	_	_	D-3-phosphoglycerate dehydrogenase / 3-PGDH	_	_	phosphoglycerate dehydrogenase activity	_	_	chloroplast	_	_	L-serine biosynthesis	_	_	plastid	_	_			C				9.45107	11.3926	-1.94148	0	11.3255	8.68995	2.63557	0	11.03	12.2254	-1.1954	0	12.1678	10.2672	1.90065	0	11.7004	10.6381	1.06233	1.67919e-08	8.80822	12.6907
1669	CATMA1A17080	E1	G	AT1G18070	_	_	EF-1-alpha-related GTP-binding protein, putative	_	_	translation factor activity, nucleic acid binding	_	_	cytoplasm	_	_	selenocysteine incorporation	_	_	no targeting	_	_			C				8.57785	7.77044	0.807411	0.00420695	9.30641	8.87468	0.431728	1	9.13537	9.20437	-0.0690044	1	9.34326	7.75168	1.59159	0	9.51167	8.09553	1.41614	0	9.19486	9.77006
1694	CATMA1A17400	E2	G	AT1G18380	_	_	expressed protein	_	_	molecular_function unknown	_	_	endomembrane system	_	_	No classification	_	_	endo. retic.	_	_			C				8.37618	7.75859	0.617591	1	9.40014	8.25305	1.1471	2.12436e-09	9.45126	8.6428	0.808459	0.000401696	8.51506	7.79785	0.717216	0.0518021	9.71573	7.74134	1.97439	0	8.22641	8.41838
1703	CATMA1A17490	E1	G	AT1G18460	_	_	lipase family protein	_	_	lipase activity	_	_	No classification	_	_	glycerol biosynthesis	_	_	no targeting	_	_			C				11.1508	10.9064	0.244394	1	9.65863	10.8649	-1.20631	1.05939e-10	9.7617	9.10892	0.652779	0.127265	9.20047	10.8522	-1.65176	0	9.73174	10.8429	-1.11115	1.41943e-09	10.9054	8.98047
1717	CATMA1A17630	E1	P	AT1G18590	_	_	sulfotransferase family protein	_	_	sulfotransferase activity	_	_	No classification	_	_	No classification	_	_	no targeting	_	_			C				7.73151	9.62474	-1.89323	0	8.40026	7.79021	0.610046	1	8.48681	10.3814	-1.89459	0	10.3331	9.69871	0.634405	0.674123	8.67376	10.0032	-1.32948	0	7.92755	10.3937
1730	CATMA1A17760	E1	G	AT1G18710	_	_	myb family transcription factor (MYB47)	_	_	transcription factor activity	_	_	nucleus	_	_	regulation of transcription, DNA-dependent	_	_	no targeting	_	_			C				8.64096	9.10468	-0.463711	1	7.66105	8.74988	-1.08883	3.52054e-08	7.44611	7.93218	-0.486061	1	7.81449	9.13156	-1.31707	0	7.49938	9.3673	-1.86792	0	8.63802	7.80375
1755	CATMA1A18010	E2	G	AT1G18980	_	_	germin-like protein, putative	_	_	defense/immunity protein activity	_	_	endomembrane system	_	_	biological_process unknown	_	_	endo. retic.	_	_			C				7.87495	7.96634	-0.0913929	1	9.95237	7.68515	2.26722	0	10.2361	9.71007	0.526046	1	9.42593	7.87211	1.55383	0	10.3264	8.01206	2.31435	0	8.00738	9.69753
1759	CATMA1A18050	E1	G	AT1G19020	_	_	expressed protein	_	_	molecular_function unknown	_	_	No classification	_	_	No classification	_	_	no targeting	_	_			C				8.26275	8.22984	0.0329062	1	11.388	8.21052	3.17746	0	11.1392	9.7135	1.42568	0	10.1965	8.46267	1.7338	0	11.3191	7.88084	3.43826	0	8.13185	9.73024
1761	CATMA1A18070	I1	G	AT1G19030	_	_	hypothetical protein	_	_	molecular_function unknown	_	_	No classification	_	_	No classification	_	_	no targeting	_	_			C		2	1	7.36808	7.59707	-0.228984	1	8.75103	7.03199	1.71904	0	8.92644	7.91621	1.01023	4.14293e-08	7.99368	7.31045	0.683234	0.153756	9.08277	6.94176	2.141	0	7.55854	8.66774
1798	CATMA1A18460	E2	G	AT1G19450	_	_	integral membrane protein, putative / sugar transporter family protein	_	_	carbohydrate transporter activity	_	_	membrane	_	_	carbohydrate transport	_	_	no targeting	_	_			C				8.90462	10.0942	-1.18958	3.1973e-10	8.21233	8.75984	-0.547516	1	8.21024	8.9094	-0.699166	0.0257994	8.79353	9.7965	-1.00297	7.90158e-07	8.28499	10.0703	-1.78527	0	8.8157	8.9938
1806	CATMA1A18560	E1	G	AT1G19530	_	_	expressed protein	_	_	molecular_function unknown	_	_	No classification	_	_	N-terminal protein myristoylation	_	_	no targeting	_	_			C				13.4608	9.82333	3.6375	0	10.6724	13.256	-2.58365	0	11.4923	7.02702	4.46531	0	7.20863	11.0689	-3.86024	0	11.8676	11.2845	0.583074	1	13.6122	6.83278
1807	CATMA1A18570	E2	G	AT1G19540	_	_	isoflavone reductase, putative	_	_	oxidoreductase activity, acting on NADH or NADPH	_	_	No classification	_	_	No classification	_	_	no targeting	_	_			C				8.89954	7.08164	1.8179	0	7.3154	8.66057	-1.34516	0	7.27434	6.74004	0.534302	1	6.43922	6.59325	-0.154025	1	7.38557	7.10575	0.279824	1	8.91366	6.7109
1811	CATMA1A18630	I2	G	AT1G19610	_	_	plant defensin-fusion protein, putative (PDF1.4)	_	_	defense/immunity protein activity	_	_	endomembrane system	_	_	No classification	_	_	endo. retic.	_	_			C				11.1181	10.6211	0.496953	1	10.9121	12.2217	-1.30955	0	11.0962	9.71719	1.37901	0	9.59367	11.7603	-2.16665	0	10.388	11.1789	-0.790924	0.00221636	11.5318	8.74913
1816	CATMA1A18690	E2	G	AT1G19660	_	_	wound-responsive family protein	_	_	DNA binding	_	_	chloroplast	_	_	response to wounding	_	_	no targeting	_	_			C				11.0212	8.53357	2.48762	0	9.93126	11.3052	-1.37391	0	9.62852	8.46223	1.1663	1.12275e-11	8.41201	8.72116	-0.309148	1	10.0167	8.93297	1.08374	5.75627e-09	11.1291	8.49838
1818	CATMA1A18700	E2	G	AT1G19680	_	_	expressed protein	_	_	molecular_function unknown	_	_	chloroplast	_	_	N-terminal protein myristoylation	_	_	no targeting	_	_			C				9.19626	7.17806	2.01821	0	9.16196	9.33862	-0.176653	1	9.04001	8.00634	1.03367	1.25691e-08	7.99795	7.47841	0.519539	1	9.20383	7.44534	1.7585	0	9.4481	7.98355
1960	CATMA1A20325	E3	G	AT1G21270	_	_	wall-associated kinase 2 (WAK2)	_	_	protein serine/threonine kinase activity	_	_	plasma membrane	_	_	response to salicylic acid stimulus	_	_	endo. retic.	_	_			C		2		7.05227	9.27135	-2.21909	0	7.84265	7.20855	0.634099	0.929348	7.97464	9.31015	-1.3355	0	9.39513	9.31944	0.075696	1	8.06051	9.49251	-1.432	0	6.99583	9.23193
1970	CATMA1A20450	E1	G	AT1G21390	_	_	expressed protein	_	_	molecular_function unknown	_	_	chloroplast	_	_	No classification	_	_	no targeting	_	_			C				7.24222	7.87384	-0.631623	1	9.5219	7.42461	2.09729	0	9.43722	8.69626	0.740959	0.00561547	8.72047	7.78157	0.938903	1.2866e-05	9.80101	7.92916	1.87185	0	7.57112	9.04567
1972	CATMA1A20470	E1	G	AT1G21400	_	_	2-oxoisovalerate dehydrogenase, putative / 3-methyl-2-oxobutanoate dehydrogenase, putative / branched-chain alpha-keto acid dehydrogenase E1 alpha subunit, putative	_	_	3-methyl-2-oxobutanoate dehydrogenase (2-methylpropanoyl-transferring) activity	_	_	mitochondrion	_	_	metabolism	_	_	mitochondria	_	_			C				11.8554	10.8748	0.980584	5.24101e-06	10.8055	11.6779	-0.872435	0.000346243	10.7196	9.48791	1.23174	0	9.52006	11.11	-1.58996	0	10.9221	11.1133	-0.191255	1	11.8231	9.4185
1981	CATMA1A20550	E1	G	AT1G21500	_	_	expressed protein	_	_	dopamine receptor activity	_	_	1-phosphatidylinositol-4-phosphate kinase\, class IA complex	_	_	G-protein coupled receptor protein signaling pathway	_	_	plastid	_	_			C				11.7841	13.6484	-1.86431	0	11.8493	11.8784	-0.0291007	1	11.814	12.4901	-0.676109	0.0577593	12.2852	13.1621	-0.876879	0.000162079	11.8211	13.5812	-1.76014	0	12.0586	12.857
1983	CATMA1A20570	E1	G	AT1G21520	_	_	expressed protein	_	_	molecular_function unknown	_	_	No classification	_	_	No classification	_	_	no targeting	_	_			C				7.82283	8.36527	-0.542444	1	9.84395	7.72423	2.11972	0	9.91467	9.99866	-0.0839878	1	9.74515	8.08271	1.66244	0	9.7767	8.26661	1.51009	0	7.80034	10.0773
2023	CATMA1A21010	E1	G	AT1G21910	_	_	AP2 domain-containing transcription factor family protein	_	_	transcription factor activity	_	_	chloroplast	_	_	regulation of transcription, DNA-dependent	_	_	no targeting	_	_			C				8.01936	8.32913	-0.309767	1	7.2424	8.30355	-1.06115	1.27205e-07	7.44885	7.77076	-0.321914	1	7.60729	8.56851	-0.961224	4.96555e-06	7.41028	8.99639	-1.58611	0	8.1906	7.77332
2063	CATMA1A21435	E1	G	AT1G22300	_	_	14-3-3 protein GF14 epsilon (GRF10)	_	_	phosphoprotein amino acid binding	_	_	chloroplast stroma	_	_	signal transduction	_	_	no targeting	_	_			C				10.6371	12.2597	-1.62258	0	11.4814	10.5793	0.902081	0.000110183	11.1769	12.2228	-1.04586	6.69157e-09	11.8564	11.352	0.504477	1	11.5699	12.0888	-0.518899	1	10.5376	12.4194
2094	CATMA1A21770	E2	G	AT1G22690	_	_	gibberellin-responsive protein, putative	_	_	molecular_function unknown	_	_	endomembrane system	_	_	response to gibberellic acid stimulus	_	_	endo. retic.	_	_			C				7.59836	10.0195	-2.42109	0	8.36372	7.66939	0.694321	0.157354	8.35382	8.6611	-0.307273	1	8.36262	10.0882	-1.72561	0	8.29126	10.4004	-2.10911	0	7.84195	8.57858
2112	CATMA1A21920	E1	G	AT1G22880	_	_	glycosyl hydrolase family 9 protein	_	_	hydrolase activity\, hydrolyzing O-glycosyl compounds	_	_	endomembrane system	_	_	carbohydrate metabolism	_	_	endo. retic.	_	_			C				9.21068	7.58051	1.63017	0	7.89857	9.02583	-1.12726	5.61479e-09	8.05175	7.38917	0.662587	0.0915859	7.14434	7.7967	-0.652368	0.395974	7.47222	7.35457	0.117641	1	No	No
2117	CATMA1A21980	E2	G	AT1G22930	_	_	T-complex protein 11	_	_	molecular_function unknown	_	_	No classification	_	_	No classification	_	_	nucleus	_	_			C				10.8585	8.36666	2.4918	0	11.0504	11.1428	-0.0924078	1	10.984	9.94282	1.04114	8.54971e-09	9.99435	8.8106	1.18375	1.17958e-10	11.259	8.8381	2.42086	0	10.8547	9.64372
2130	CATMA1A22120	E1	G	AT1G23050	_	_	hydroxyproline-rich glycoprotein family protein	_	_	rhodopsin-like receptor activity	_	_	endomembrane system	_	_	G-protein coupled receptor protein signaling pathway	_	_	endo. retic.	_	_			C				8.80333	8.58609	0.217234	1	7.545	8.78355	-1.23855	1.67273e-11	7.75409	7.41876	0.335333	1	7.09402	8.74604	-1.65202	0	7.78654	8.86903	-1.08248	6.13217e-09	8.86538	7.32872
2136	CATMA1A22180	E1	G	AT1G23120	_	_	major latex protein-related / MLP-related	_	_	molecular_function unknown	_	_	No classification	_	_	alkaloid metabolism	_	_	no targeting	_	_			C				10.0307	8.04251	1.98815	0	8.90763	9.78815	-0.880527	0.000254224	8.91633	8.03588	0.88045	1.8987e-05	7.97709	8.04089	-0.0637925	1	9.09302	8.06287	1.03015	8.07505e-08	10.2092	8.29394
2145	CATMA1A22290	E1	G	AT1G23205	_	_	invertase/pectin methylesterase inhibitor family protein	_	_	pectinesterase inhibitor activity	_	_	endomembrane system	_	_	No classification	_	_	endo. retic.	_	_			C				8.0909	9.44489	-1.35399	0	7.92384	7.94971	-0.0258649	1	8.00971	8.70336	-0.693655	0.0313512	9.12009	9.85513	-0.735046	0.0287063	8.09886	9.70532	-1.60646	0	8.22003	8.72178
2158	CATMA1A22460	E1	G	AT1G23390	_	_	kelch repeat-containing F-box family protein	_	_	molecular_function unknown	_	_	cellular_component unknown	_	_	biological_process unknown	_	_	no targeting	_	_			C				12.9265	13.4807	-0.554218	1	11.9596	13.048	-1.08841	3.59135e-08	12.0597	11.104	0.955707	5.99788e-07	10.7968	13.3614	-2.56458	0	11.8088	13.3859	-1.57711	0	13.037	10.9561
2169	CATMA1A22530	E2	G	AT1G23550	_	_	expressed protein	_	_	molecular_function unknown	_	_	No classification	_	_	No classification	_	_	no targeting	_	_			C				7.16969	6.68423	0.485462	1	8.98442	7.51022	1.47419	0	9.03534	8.20474	0.830601	0.000161307	8.06884	6.44764	1.62119	0	8.90067	6.5874	2.31327	0	7.51436	8.01358
2176	CATMA1A22600	E1	G	AT1G23710	_	_	expressed protein	_	_	molecular_function unknown	_	_	No classification	_	_	No classification	_	_	no targeting	_	_			C				8.98725	7.93508	1.05216	2.30542e-07	9.56884	8.8982	0.670641	0.321947	9.48351	8.50629	0.977215	2.12592e-07	8.60465	8.08226	0.52239	1	9.59611	8.00459	1.59152	0	8.84799	8.49225
2200	CATMA1A22870	E1	G	AT1G24020	_	_	Bet v I allergen family protein	_	_	molecular_function unknown	_	_	cellular_component unknown	_	_	biological_process unknown	_	_	no targeting	_	_			C				6.94626	8.62389	-1.67763	0	8.70256	6.86193	1.84063	0	8.58185	9.91835	-1.3365	0	9.88976	8.37495	1.51481	0	8.79373	8.68871	0.105026	1	7.23021	9.78018
2208	CATMA1A22950	E1	G	AT1G24090	_	_	RNase H domain-containing protein	_	_	ribonuclease H activity	_	_	chloroplast	_	_	No classification	_	_	no targeting	_	_			C		2	1	6.86749	7.31846	-0.450966	1	8.93208	6.47778	2.4543	0	9.16448	8.39403	0.770451	0.00182162	9.23486	7.45166	1.7832	0	9.67193	7.09552	2.5764	0	6.76422	8.84582
2250	CATMA1A23450	E1	G	AT1G24510	_	_	T-complex protein 1 epsilon subunit, putative / TCP-1-epsilon, putative / chaperonin, putative	_	_	chaperone activity	_	_	No classification	_	_	No classification	_	_	no targeting	_	_			C				9.09387	8.00653	1.08734	4.59625e-08	9.25549	8.93292	0.322574	1	8.75183	8.67111	0.0807164	1	9.39097	7.88405	1.50692	0	9.69714	8.08746	1.60968	0	8.50384	8.81222
2297	CATMA1A24130	E1	G	AT1G25440	_	_	zinc finger (B-box type) family protein	_	_	zinc ion binding	_	_	chloroplast	_	_	G-protein coupled receptor protein signaling pathway	_	_	no targeting	_	_			C				9.72039	11.084	-1.36361	0	9.02944	9.81763	-0.788197	0.00735538	9.0941	10.6768	-1.58265	0	10.6049	11.2458	-0.640922	0.556662	9.3389	11.4229	-2.08395	0	9.79121	10.5514
2352	CATMA1A24810	E1	G	AT1G26580	_	_	expressed protein	_	_	DNA binding	_	_	nucleus	_	_	metabolism	_	_	no targeting	_	_			C				10.0289	8.04319	1.98574	0	10.1786	10.1913	-0.0127237	1	10.2528	9.45824	0.794592	0.000702885	9.1531	7.90681	1.2463	5.61706e-12	10.2748	8.07693	2.19786	0	10.058	9.24211
2361	CATMA1A24900	E2	G	AT1G26665	_	_	expressed protein	_	_	molecular_function unknown	_	_	No classification	_	_	No classification	_	_	no targeting	_	_			C				10.4479	8.1213	2.32664	0	9.61607	10.4655	-0.84941	0.000821761	9.65028	8.5511	1.09917	3.87347e-10	8.5768	8.28628	0.29052	1	9.66849	8.28871	1.37978	0	10.4842	8.50052
2373	CATMA1A25020	E1	G	AT1G26800	_	_	zinc finger (C3HC4-type RING finger) family protein	_	_	zinc ion binding	_	_	No classification	_	_	No classification	_	_	no targeting	_	_			C				12.1503	11.5953	0.555006	1	11.3022	12.3344	-1.03222	4.70466e-07	11.5212	10.2089	1.3123	0	10.2102	12.0232	-1.81302	0	11.5259	11.9667	-0.44075	1	12.3594	10.0626
2380	CATMA1A25090	E1	G	AT1G26880	_	_	60S ribosomal protein L34 (RPL34A)	_	_	structural constituent of ribosome	_	_	ribosome	_	_	ribosome biogenesis	_	_	mitochondria	_	_			C				10.5929	12.6626	-2.06971	0	12.7412	10.7815	1.95967	0	12.3342	13.6784	-1.3442	0	13.6601	12.654	1.00607	6.87394e-07	12.6768	12.9241	-0.247305	1	10.257	13.3267
2423	CATMA1A25610	E1	G	AT1G27400	_	_	60S ribosomal protein L17 (RPL17A)	_	_	structural constituent of ribosome	_	_	ribosome	_	_	protein biosynthesis	_	_	no targeting	_	_			C				8.94908	10.7948	-1.84571	0	10.3137	9.30806	1.00563	1.5184e-06	10.1008	11.098	-0.997204	7.94792e-08	10.8382	10.0978	0.740356	0.0240155	10.3761	10.6762	-0.300071	1	8.72865	10.9397
2429	CATMA1A25680	E1	G	AT1G27450	_	_	adenine phosphoribosyltransferase 1 (APT1)	_	_	adenine phosphoribosyltransferase activity	_	_	cytosol	_	_	adenine salvage pathway	_	_	no targeting	_	_			C				10.928	12.606	-1.67797	0	11.2596	9.71367	1.54594	0	11.7401	12.4672	-0.727098	0.00939696	12.9671	12.3071	0.659942	0.315109	11.6324	11.5156	0.116802	1	10.2853	12.6924
2458	CATMA1A26000	E1	G	AT1G27760	_	_	interferon-related developmental regulator family protein / IFRD protein family	_	_	molecular_function unknown	_	_	No classification	_	_	No classification	_	_	no targeting	_	_			C				10.3218	9.96183	0.36	1	11.4713	10.2047	1.26662	5.57576e-12	11.3877	11.5877	-0.199962	1	11.7402	9.94177	1.79841	0	11.6912	10.069	1.62228	0	10.5508	11.9248
2467	CATMA1A26130	E1	G	AT1G27950	_	_	lipid transfer protein-related	_	_	lipid binding	_	_	endomembrane system	_	_	lipid transport	_	_	endo. retic.	_	_			C				9.39282	11.1917	-1.79886	0	9.62052	9.40943	0.211086	1	9.31865	10.528	-1.20939	0	10.671	11.0524	-0.381356	1	9.63593	11.3473	-1.7114	0	9.27872	10.6452
2491	CATMA1A26390	E1	G	AT1G28190	_	_	expressed protein	_	_	molecular_function unknown	_	_	No classification	_	_	No classification	_	_	nucleus	_	_			C				7.92993	7.53195	0.397981	1	9.00982	7.7434	1.26642	5.57576e-12	8.90064	8.08171	0.81893	0.000261686	8.441	7.36025	1.08075	2.10808e-08	9.0491	7.10887	1.94023	0	8.28737	8.87293
2498	CATMA1A26430	E1	G	AT1G28260	_	_	expressed protein	_	_	motor activity	_	_	flagellar hook (sensu Bacteria)	_	_	flagellum biogenesis	_	_	no targeting	_	_			C				9.8097	8.16277	1.64693	0	9.05496	9.74763	-0.692666	0.165553	9.05324	8.34954	0.703705	0.0219491	8.36807	8.15696	0.211116	1	9.00838	8.29697	0.711411	0.0376445	9.64819	8.40408
2505	CATMA1A26515	E1	G	AT1G28330	_	_	dormancy-associated protein, putative (DRM1)	_	_	molecular_function unknown	_	_	No classification	_	_	physiological process	_	_	no targeting	_	_			C				12.9862	12.5994	0.38683	1	12.2127	13.2081	-0.995395	2.36575e-06	12.3251	10.8531	1.472	0	10.7609	13.0016	-2.24069	0	12.4739	13.0778	-0.603942	1	13.0788	10.6067
2569	CATMA1A27310	E1	G	AT1G29340	_	_	armadillo/beta-catenin repeat family protein / U-box domain-containing protein	_	_	molecular_function unknown	_	_	chloroplast	_	_	No classification	_	_	mitochondria	_	_			C				9.08544	7.4857	1.59974	0	8.59472	8.8095	-0.214773	1	8.70699	7.98653	0.720458	0.0119868	8.00129	7.47751	0.523784	1	8.71752	7.49271	1.2248	5.6104e-12	9.24714	8.21052
2583	CATMA1A27580	E1	G	AT1G29660	_	_	GDSL-motif lipase/hydrolase family protein	_	_	carboxylic ester hydrolase activity	_	_	endomembrane system	_	_	No classification	_	_	endo. retic.	_	_			C				6.88207	8.7687	-1.88663	0	7.711	6.84041	0.870594	0.000371326	7.80019	8.74763	-0.94744	8.88328e-07	8.81358	8.67586	0.137715	1	7.89599	9.00699	-1.111	1.43065e-09	7.21566	8.91711
2593	CATMA1A27730	E1	G	AT1G29760	_	_	expressed protein	_	_	molecular_function unknown	_	_	No classification	_	_	No classification	_	_	no targeting	_	_			C				8.80776	7.08884	1.71892	0	8.51439	8.4456	0.0687868	1	8.9564	7.71666	1.23974	0	7.61394	7.04703	0.566918	1	9.14243	7.37269	1.76974	0	9.14642	7.84119
2666	CATMA1A28550	E2	G	AT1G30530	_	_	UDP-glucoronosyl/UDP-glucosyl transferase family protein	_	_	transferase activity, transferring glycosyl groups	_	_	endomembrane system	_	_	metabolism	_	_	no targeting	_	_			C				8.20817	9.87525	-1.66708	0	8.78178	8.20805	0.57373	1	8.73095	10.5485	-1.81754	0	10.5307	9.66686	0.863811	0.000270664	8.84697	9.86654	-1.01957	1.33999e-07	8.32673	10.7299
2674	CATMA1A28670	E1	G	AT1G30620	_	_	UDP-D-xylose 4-epimerase, putative (MUR4)	_	_	UDP-arabinose 4-epimerase activity	_	_	Golgi apparatus	_	_	arabinose biosynthesis	_	_	no targeting	_	_			C				8.31814	8.05495	0.263191	1	9.88205	8.15928	1.72276	0	9.90538	9.14498	0.7604	0.00268586	9.04397	8.01428	1.02969	2.34349e-07	9.91596	8.13729	1.77868	0	8.41246	9.25976
2680	CATMA1A28750	E2	G	AT1G30700	_	_	FAD-binding domain-containing protein	_	_	electron carrier activity	_	_	endomembrane system	_	_	electron transport	_	_	endo. retic.	_	_			C				10.2359	8.86203	1.37384	0	11.2111	9.98725	1.22387	4.46061e-11	10.9816	10.0384	0.943167	1.0869e-06	10.4395	8.65412	1.78535	0	11.3409	8.89044	2.45049	0	9.96965	10.2426
2682	CATMA1A28770	E2	G	AT1G30720	_	_	FAD-binding domain-containing protein	_	_	electron carrier activity	_	_	endomembrane system	_	_	electron transport	_	_	endo. retic.	_	_			C				8.84744	7.00003	1.8474	0	7.94141	9.14682	-1.2054	1.11515e-10	8.05847	6.84476	1.2137	0	6.85897	7.22577	-0.366804	1	8.03989	7.17776	0.862127	0.000138242	9.30955	6.84907
2686	CATMA1A28810	E1	G	AT1G30755	_	_	expressed protein	_	_	molecular_function unknown	_	_	cellular_component unknown	_	_	biological_process unknown	_	_	no targeting	_	_			C		2	1	9	8.60425	0.395752	1	10.9975	8.77154	2.22594	0	10.8862	9.48291	1.40327	0	9.45138	8.36966	1.08172	2.01091e-08	11.0766	8.38035	2.69622	0	9.07198	10.0076
2743	CATMA1A29580	E1	G	AT1G31350	_	_	F-box family protein	_	_	molecular_function unknown	_	_	cellular_component unknown	_	_	No classification	_	_	no targeting	_	_			C				9.30366	7.67318	1.63048	0	8.1879	9.19672	-1.00882	1.32175e-06	8.19204	7.37659	0.815445	0.000301976	7.37575	7.46011	-0.0843592	1	8.1084	7.58607	0.522332	1	9.42641	7.52124
2757	CATMA1A29810	E1	G	AT1G31580	_	_	expressed protein	_	_	molecular_function unknown	_	_	cell wall	_	_	defense response	_	_	endo. retic.	_	_			C				13.062	13.8346	-0.772652	0.0138947	12.5457	13.3906	-0.844928	0.000969886	12.5577	12.4932	0.0644819	1	11.9155	13.7759	-1.86045	0	12.1783	13.9803	-1.80204	0	13.4429	12.4124
2761	CATMA1A29860	E1	G	AT1G31660	_	_	bystin family	_	_	molecular_function unknown	_	_	No classification	_	_	No classification	_	_	no targeting	_	_			C				7.76726	8.49976	-0.732507	0.0519543	9.6123	7.81025	1.80205	0	9.48093	10.4045	-0.923556	2.71282e-06	10.3774	8.30972	2.06771	0	9.66843	8.65758	1.01085	2.02547e-07	7.93352	10.4707
2820	CATMA1A30580	E2	G	AT1G32230	_	_	WWE domain-containing protein / ceo protein, putative (CEO)	_	_	protein binding	_	_	nucleus	_	_	response to oxidative stress	_	_	no targeting	_	_			C				9.94251	9.33238	0.610124	1	11.5772	9.64915	1.92807	0	11.3278	10.4886	0.839147	0.00011272	10.6314	9.05814	1.57328	0	11.6486	9.11706	2.53158	0	9.88406	10.7285
2832	CATMA1A30720	E1	G	AT1G32350	_	_	alternative oxidase, putative	_	_	alternative oxidase activity	_	_	mitochondrial membrane	_	_	electron transport	_	_	mitochondria	_	_			C				6.17516	6.07222	0.102943	1	8.2299	6.57181	1.6581	0	8.50207	7.67646	0.825618	0.00019848	7.40223	6.19204	1.21019	2.80853e-11	8.46006	6.26323	2.19683	0	6.55942	7.76199
2877	CATMA1A31170	E1	G	AT1G32870	_	_	no apical meristem (NAM) family protein	_	_	transcription factor activity	_	_	cellular_component unknown	_	_	development	_	_	no targeting	_	_			C				7.54211	7.31113	0.230986	1	9.66324	7.67771	1.98552	0	9.44387	8.86452	0.579346	1	8.84884	7.2077	1.64115	0	9.96349	7.85002	2.11347	0	8.04501	9.0056
2881	CATMA1A31210	E1	G	AT1G32920	_	_	expressed protein	_	_	molecular_function unknown	_	_	endomembrane system	_	_	No classification	_	_	no targeting	_	_			C				10.3571	10.7745	-0.41743	1	12.1907	9.81141	2.37931	0	12.2873	11.5397	0.747553	0.00438137	12.1311	10.9276	1.2035	3.93194e-11	12.6584	10.5315	2.12692	0	10.0309	11.61
2892	CATMA1A31360	E1	G	AT1G33050	_	_	expressed protein	_	_	molecular_function unknown	_	_	No classification	_	_	No classification	_	_	no targeting	_	_			C		2	1	11.1422	9.00326	2.13898	0	11.0705	11.5923	-0.521835	1	11.2101	9.822	1.38805	0	9.7236	9.27446	0.449148	1	11.4201	9.60815	1.8119	0	11.368	9.53506
2893	CATMA1A31370	E1	G	AT1G33055	_	_	expressed protein	_	_	molecular_function unknown	_	_	endomembrane system	_	_	No classification	_	_	no targeting	_	_			C				9.29777	9.33108	-0.0333063	1	7.85629	9.02594	-1.16965	6.91395e-10	7.81675	6.76497	1.05178	4.91202e-09	6.74968	9.03886	-2.28918	0	7.75661	9.29403	-1.53743	0	9.02284	6.96072
2895	CATMA1A31460	E1	G	AT1G33110	_	_	MATE efflux family protein	_	_	transporter activity	_	_	membrane	_	_	multidrug transport	_	_	no targeting	_	_			C				12.8297	10.6638	2.1659	0	12.882	12.8124	0.0695986	1	13.0884	11.8528	1.23562	0	12.1065	11.4048	0.701635	0.0858254	13.184	11.3004	1.88363	0	12.8137	11.3588
2990	CATMA1A32600	E1	P	AT1G34300	_	_	lectin protein kinase family protein	_	_	carbohydrate binding	_	_	endomembrane system	_	_	protein amino acid phosphorylation	_	_	endo. retic.	_	_			C				8.69716	7.37111	1.32605	0	9.23135	8.80873	0.422613	1	9.24436	8.38459	0.859773	4.67875e-05	8.48972	7.40372	1.086	1.63457e-08	9.33651	7.42136	1.91515	0	8.5403	8.28402
2996	CATMA1A32690	E1	G	AT1G34370	_	_	zinc finger (C2H2 type) family protein	_	_	zinc ion binding	_	_	cellular_component unknown	_	_	regulation of transcription	_	_	no targeting	_	_			C				12.3973	11.3434	1.0539	2.13164e-07	12.7379	12.0221	0.715841	0.0804893	12.6071	11.6426	0.964556	3.92501e-07	11.8978	11.2617	0.63603	0.642805	12.8396	11.1971	1.64248	0	12.1151	11.8638
3019	CATMA1A33270	E2	G	AT1G35140	_	_	phosphate-responsive protein, putative	_	_	molecular_function unknown	_	_	endomembrane system	_	_	No classification	_	_	endo. retic.	_	_			C				9.46796	7.62141	1.84656	0	8.1593	9.56349	-1.40419	0	8.19658	7.47939	0.717189	0.0135028	7.51475	7.79337	-0.278615	1	8.28263	7.74421	0.538415	1	9.39903	7.4472
3131	CATMA1A35155	E3	G	AT1G37130	_	_	nitrate reductase 2 (NR2)	_	_	nitrate reductase (NADH) activity	_	_	No classification	_	_	nitrate assimilation	_	_	no targeting	_	_			C		2		12.2694	10.1913	2.07809	0	13.8533	12.9582	0.895148	0.000144483	13.718	12.8906	0.827402	0.000184299	13.3182	11.1809	2.13731	0	13.9901	10.9917	2.99838	0	13.3048	13.3441
3148	CATMA1A36040	E1	G	AT1G42550	_	_	expressed protein	_	_	molecular_function unknown	_	_	endomembrane system	_	_	No classification	_	_	no targeting	_	_			C				11.8244	9.89549	1.92895	0	10.9249	11.7431	-0.818113	0.00256906	10.9928	9.95625	1.0366	1.08121e-08	9.70177	9.92703	-0.22525	1	11.0994	10.1956	0.903811	2.45275e-05	11.8542	9.80544
3158	CATMA1A36330	E1	G	AT1G42990	_	_	bZIP transcription factor family protein	_	_	transcription factor activity	_	_	nucleus	_	_	regulation of transcription, DNA-dependent	_	_	nucleus	_	_			C				9.92936	10.1147	-0.185373	1	12.3148	10.2845	2.03035	0	12.2153	11.1695	1.04582	6.7028e-09	11.3322	10.5564	0.775785	0.00708319	12.4739	10.5151	1.95881	0	10.5601	11.4941
3200	CATMA1A37020	E1	G	AT1G43670	_	_	fructose-1,6-bisphosphatase, putative / D-fructose-1,6-bisphosphate 1-phosphohydrolase, putative / FBPase, putative	_	_	fructose-bisphosphatase activity	_	_	No classification	_	_	fructose metabolism	_	_	no targeting	_	_			C				10.606	8.31989	2.2861	0	9.05538	10.503	-1.44762	0	9.57555	8.1873	1.38825	0	8.14314	8.5423	-0.39916	1	9.25782	8.35892	0.898907	3.01819e-05	10.3433	8.02691
3237	CATMA1A37630	E2	G	AT1G44130	_	_	nucellin protein, putative	_	_	angiotensin type II receptor activity	_	_	endomembrane system	_	_	G-protein coupled receptor protein signaling pathway	_	_	endo. retic.	_	_			C				6.85898	6.47407	0.384904	1	8.19969	7.06013	1.13956	3.07782e-09	8.5033	7.36659	1.13671	5.05236e-11	7.26834	6.88652	0.381817	1	8.40284	6.62262	1.78022	0	6.7823	7.20985
3390	CATMA1A39710	E1	G	AT1G48600	_	_	phosphoethanolamine N-methyltransferase 2, putative (NMT2)	_	_	phosphoethanolamine N-methyltransferase activity	_	_	No classification	_	_	No classification	_	_	no targeting	_	_			C				8.6691	10.3386	-1.66953	0	9.99027	8.6803	1.30998	0	9.96439	11.0068	-1.04237	8.01641e-09	11.0107	10.5159	0.494757	1	10.4154	10.7538	-0.338317	1	8.8044	10.981
3460	CATMA1A40530	E1	G	AT1G49410	_	_	expressed protein	_	_	molecular_function unknown	_	_	mitochondrion	_	_	No classification	_	_	_	_	_			C				7.86052	9.70385	-1.84333	0	8.38303	7.26071	1.12231	7.13697e-09	9.90647	10.896	-0.989482	1.16496e-07	10.8235	10.0822	0.741385	0.0231962	9.31453	9.66182	-0.347289	1	7.78318	9.71013
3530	CATMA1A41325	E1	G	AT1G50250	_	_	cell division protein ftsH homolog 1, chloroplast (FTSH1) (FTSH)	_	_	ATPase activity	_	_	thylakoid membrane (sensu Viridiplantae)	_	_	ATP-dependent proteolysis	_	_	plastid	_	_			C				9.82368	7.65478	2.16889	0	9.18185	9.87045	-0.688592	0.1875	9.23923	7.96511	1.27412	0	7.89389	7.6088	0.285084	1	9.45793	7.76444	1.69349	0	9.97474	8.1309
3552	CATMA1A41525	E1	G	AT1G50480	_	_	formate--tetrahydrofolate ligase / 10-formyltetrahydrofolate synthetase (THFS)	_	_	ATP binding	_	_	No classification	_	_	folic acid and derivative biosynthesis	_	_	no targeting	_	_			C				11.1724	9.31507	1.85734	0	10.6933	11.3732	-0.679911	0.243924	10.6275	10.6911	-0.0636572	1	10.6518	9.22282	1.42895	0	10.7369	9.39002	1.3469	0	11.1479	10.6771
3622	CATMA1A42490	E2	G	AT1G51400	_	_	photosystem II 5 kD protein	_	_	molecular_function unknown	_	_	photosystem II (sensu Viridiplantae)	_	_	response to wounding	_	_	plastid	_	_			C				12.348	13.319	-0.97097	7.84628e-06	11.358	12.5003	-1.14234	2.68752e-09	11.1411	11.9359	-0.794859	0.000695416	12.5093	13.9533	-1.44403	0	11.3602	13.4704	-2.11015	0	13.2496	12.988
3672	CATMA1A43100	E2	G	AT1G51980	_	_	mitochondrial processing peptidase alpha subunit, putative	_	_	metalloendopeptidase activity	_	_	mitochondrion	_	_	proteolysis and peptidolysis	_	_	mitochondria	_	_			C				8.33985	7.05589	1.28396	0	9.40249	8.39583	1.00666	1.45216e-06	9.42763	8.9441	0.483533	1	8.81492	7.17337	1.64155	0	9.55694	7.24574	2.3112	0	8.49276	8.92731
3688	CATMA1A43271	E1	G	AT1G52200	_	_	expressed protein	_	_	molecular_function unknown	_	_	chloroplast	_	_	biological_process unknown	_	_	no targeting	_	_			C				9.97878	9.46182	0.516965	1	11.4275	10.3736	1.0539	1.77086e-07	10.8188	10.4002	0.418659	1	10.9028	9.74493	1.15784	4.49365e-10	11.6734	9.9058	1.7676	0	10.167	10.9069
3691	CATMA1A43275	E2	G	AT1G52230	_	_	photosystem I reaction center subunit VI, chloroplast, putative / PSI-H, putative (PSAH2)	_	_	molecular_function unknown	_	_	photosystem I reaction center	_	_	photosynthesis	_	_	plastid	_	_			C				11.6791	12.9977	-1.31861	0	12.9971	13.5644	-0.567306	1	12.8855	13.8761	-0.990589	1.10304e-07	13.1415	14.0058	-0.864322	0.000265325	12.348	14.2984	-1.95033	0	13.0359	13.6292
3706	CATMA1A43455	E1	G	AT1G52400	_	_	glycosyl hydrolase family 1 protein / beta-glucosidase, putative (BG1)	_	_	hydrolase activity\, hydrolyzing O-glycosyl compounds	_	_	endomembrane system	_	_	carbohydrate metabolism	_	_	endo. retic.	_	_			C				8.89687	11.5061	-2.60924	0	10.014	8.90102	1.11295	1.12017e-08	9.90386	11.3809	-1.47702	0	11.4095	11.5091	-0.0996535	1	10.0562	11.7838	-1.7276	0	8.78029	11.3128
3707	CATMA1A43460	E1	G	AT1G52410	_	_	caldesmon-related	_	_	molecular_function unknown	_	_	endomembrane system	_	_	No classification	_	_	endo. retic.	_	_			C				7.50475	9.26805	-1.7633	0	8.02375	7.40379	0.619965	1	8.1516	8.74881	-0.597212	0.753635	9.17479	9.7068	-0.532005	1	8.1006	9.52876	-1.42816	0	7.4543	8.69539
3744	CATMA1A43910	E1	G	AT1G52870	_	_	peroxisomal membrane protein-related	_	_	molecular_function unknown	_	_	chloroplast	_	_	No classification	_	_	plastid	_	_			C				11.8281	9.64913	2.17895	0	10.2499	11.9108	-1.66088	0	10.2626	8.90678	1.35578	0	8.72847	9.96508	-1.23661	5.61706e-12	10.4207	10.0204	0.400292	1	11.8632	8.84395
3785	CATMA1A44340	E1	G	AT1G53310	_	_	phosphoenolpyruvate carboxylase, putative / PEP carboxylase, putative (PPC1)	_	_	phosphoenolpyruvate carboxylase activity	_	_	No classification	_	_	tricarboxylic acid cycle	_	_	no targeting	_	_			C				8.96952	10.561	-1.5915	0	9.72666	8.80205	0.924607	4.50543e-05	9.66266	11.7002	-2.03757	0	11.5653	10.195	1.37034	0	9.81608	10.6601	-0.844024	0.000285968	8.70072	11.5746
3807	CATMA1A44596	E1	G	AT1G53580	_	_	hydroxyacylglutathione hydrolase, putative / glyoxalase II, putative	_	_	hydroxyacylglutathione hydrolase activity	_	_	endomembrane system	_	_	methylglyoxal catabolism	_	_	no targeting	_	_			C		2	1	11.6224	9.87379	1.74864	0	10.5219	11.2084	-0.68653	0.199647	10.7348	9.76468	0.970115	3.00127e-07	9.9124	9.94234	-0.0299396	1	11.1341	10.0767	1.05735	2.14822e-08	11.6904	9.90246
3854	CATMA1A45150	E1	G	AT1G54050	_	_	17.4 kDa class III heat shock protein (HSP17.4-CIII)	_	_	heat shock protein activity	_	_	chloroplast	_	_	response to heat	_	_	no targeting	_	_			C				9.65821	7.92899	1.72921	0	8.43609	9.19737	-0.761286	0.0183632	8.89568	8.03892	0.856761	5.32653e-05	8.13298	8.1681	-0.0351185	1	8.94055	8.00074	0.939808	5.17584e-06	9.37569	7.80887
3860	CATMA1A45210	E1	G	AT1G54100	_	_	aldehyde dehydrogenase, putative / antiquitin, putative	_	_	aldehyde dehydrogenase activity	_	_	mitochondrial matrix	_	_	metabolism	_	_	no targeting	_	_			C		2	1	12.9412	10.7403	2.20089	0	12.0764	12.4707	-0.394286	1	12.3022	10.8438	1.45839	0	11.3858	11.0935	0.292278	1	12.8719	11.1091	1.76278	0	12.9536	11.054
3915	CATMA1A45820	E1	G	AT1G54740	_	_	expressed protein	_	_	molecular_function unknown	_	_	No classification	_	_	No classification	_	_	no targeting	_	_			C				12.0082	10.0724	1.93575	0	10.5784	11.8663	-1.28791	0	10.5659	8.80026	1.7656	0	8.84036	10.1114	-1.27107	0	10.7214	10.1263	0.59506	1	11.7783	8.68325
3949	CATMA1A46140	E1	G	AT1G55110	_	_	zinc finger (C2H2 type) family protein	_	_	zinc ion binding	_	_	cellular_component unknown	_	_	regulation of transcription	_	_	no targeting	_	_			C				11.071	9.452	1.61903	0	10.207	10.9538	-0.746837	0.0296466	10.4728	9.5725	0.900346	7.82004e-06	9.44707	9.65403	-0.206955	1	10.5535	9.77507	0.778425	0.0035242	10.5505	9.0559
3989	CATMA1A46603	E1	G	AT1G55510	_	_	2-oxoisovalerate dehydrogenase, putative / 3-methyl-2-oxobutanoate dehydrogenase, putative / branched-chain alpha-keto acid dehydrogenase E1 beta subunit, putative	_	_	3-methyl-2-oxobutanoate dehydrogenase (2-methylpropanoyl-transferring) activity	_	_	mitochondrion	_	_	No classification	_	_	mitochondria	_	_			C				8.47034	6.68029	1.79005	0	7.64823	8.17905	-0.530816	1	7.88937	6.90858	0.980791	1.78528e-07	6.49837	6.56463	-0.0662639	1	7.794	6.79632	0.997677	3.75785e-07	8.22191	6.79876
4016	CATMA1A46908	E2	G	AT1G55960	_	_	expressed protein	_	_	molecular_function unknown	_	_	chloroplast	_	_	No classification	_	_	no targeting	_	_			C				13.0456	11.4188	1.62685	0	11.8563	12.8148	-0.958542	1.12584e-05	11.8032	10.9735	0.829667	0.000167713	11.138	11.1268	0.0112376	1	11.9544	11.2842	0.670168	0.146523	12.9729	11.0671
4037	CATMA1A47190	E1	G	AT1G56110	_	_	nucleolar protein Nop56, putative	_	_	DNA binding	_	_	No classification	_	_	biological_process unknown	_	_	nucleus	_	_			C				10.0445	12.4105	-2.36596	0	12.8918	10.1434	2.74832	0	12.4807	13.5764	-1.09575	4.71553e-10	13.1652	11.7278	1.43744	0	12.9478	12.6509	0.296958	1	10.4681	14.0396
4039	CATMA1A47240	E2	G	AT1G56145	_	_	leucine-rich repeat family protein / protein kinase family protein	_	_	protein kinase activity	_	_	endomembrane system	_	_	protein amino acid phosphorylation	_	_	endo. retic.	_	_			C				8.51042	8.28204	0.228378	1	9.63426	8.2198	1.41446	0	9.67679	9.01208	0.664715	0.0852251	9.24855	8.10318	1.14537	8.53793e-10	9.77132	8.08723	1.68409	0	8.81427	9.49324
4043	CATMA1A47280	E1	G	AT1G56180	_	_	expressed protein	_	_	molecular_function unknown	_	_	chloroplast	_	_	No classification	_	_	plastid	_	_			C				10.527	8.6341	1.89294	0	10.1422	10.8439	-0.701703	0.125293	9.99612	9.27936	0.716757	0.0137167	8.68442	8.4529	0.231518	1	10.1228	8.99384	1.12895	5.6104e-10	11.0075	9.40374
4078	CATMA1A47670	E1	G	AT1G56580	_	_	expressed protein	_	_	molecular_function unknown	_	_	No classification	_	_	No classification	_	_	no targeting	_	_			C				8.37927	10.4639	-2.08462	0	9.25175	8.36554	0.886208	0.000204324	9.51398	10.7248	-1.21078	0	10.8695	10.7628	0.106745	1	9.70621	10.7162	-1.00998	2.1108e-07	8.59271	10.6726
4113	CATMA1A48050	E1	G	AT1G57770	_	_	amine oxidase family	_	_	oxidoreductase activity	_	_	chloroplast	_	_	electron transport	_	_	plastid	_	_			C		2	0	8.74996	7.16489	1.58507	0	7.46451	8.24478	-0.780272	0.00965982	8.10099	7.66372	0.437262	1	7.43408	7.36968	0.064398	1	7.51106	6.71028	0.80078	0.00152999	8.19739	7.1248
4124	CATMA1A48220	E1	G	AT1G58030	_	_	amino acid permease family protein	_	_	amino acid permease activity	_	_	membrane	_	_	transport	_	_	no targeting	_	_			C				11.2719	9.0152	2.2567	0	10.4076	11.0351	-0.627503	1	10.5748	9.36808	1.20669	0	9.23765	9.06519	0.172458	1	10.7223	8.95302	1.76928	0	10.3653	8.76596
4160	CATMA1A48496	E2	G	AT1G58360	_	_	amino acid permease I (AAP1)	_	_	neutral amino acid transporter activity	_	_	plasma membrane	_	_	neutral amino acid transport	_	_	no targeting	_	_			C				10.3892	8.69459	1.69464	0	9.52983	10.3336	-0.803754	0.00427591	9.77791	9.70155	0.0763586	1	9.79698	8.82573	0.971251	3.21522e-06	9.77811	8.85763	0.920483	1.20185e-05	10.3185	9.79467
4181	CATMA1A48650	E1	G	AT1G59590	_	_	expressed protein	_	_	molecular_function unknown	_	_	chloroplast	_	_	No classification	_	_	no targeting	_	_			C				9.39218	9.32987	0.0623144	1	11.5869	9.64577	1.94111	0	11.4971	10.1281	1.36896	0	10.3287	9.62558	0.703099	0.0818839	11.9366	9.66158	2.27505	0	9.59999	10.199
4213	CATMA1A48930	I1	G	AT1G59870	_	_	ABC transporter family protein	_	_	ATP-binding cassette (ABC) transporter activity	_	_	chloroplast	_	_	amino acid transport	_	_	no targeting	_	_			C				7.53966	6.58974	0.94992	1.87333e-05	8.49242	7.69676	0.795666	0.00567613	8.45185	7.9072	0.544653	1	7.92228	6.84673	1.07555	2.70742e-08	8.50828	6.70013	1.80815	0	7.62732	7.94687
4269	CATMA1A49640	E1	G	AT1G60640	_	_	expressed protein	_	_	molecular_function unknown	_	_	No classification	_	_	cell adhesion	_	_	no targeting	_	_			C				7.46483	7.90881	-0.443974	1	9.17378	7.61131	1.56247	0	9.29928	10.369	-1.06971	1.90867e-09	10.1044	7.69939	2.40498	0	9.32025	7.86729	1.45296	0	7.60153	10.3064
4275	CATMA1A49705	E3	G	AT1G60710	_	_	aldo/keto reductase family protein	_	_	transcription factor activity	_	_	cytoplasm	_	_	response to sucrose stimulus	_	_	no targeting	_	_			C		2		13.255	13.6766	-0.421625	1	15.1893	12.991	2.19827	0	14.4479	14.0285	0.41938	1	14.666	13.2866	1.37935	0	15.1198	13.4744	1.64541	0	13.0191	14.7041
4373	CATMA1A51090	E2	G	AT1G62045	_	_	expressed protein	_	_	molecular_function unknown	_	_	No classification	_	_	No classification	_	_	no targeting	_	_			C				8.64262	8.67697	-0.0343494	1	10.551	8.68618	1.86484	0	10.5827	9.97187	0.610796	0.494456	9.86112	8.63877	1.22235	1.68512e-11	10.4631	8.63534	1.82779	0	8.8451	10.086
4441	CATMA1A51980	E1	G	AT1G62840	_	_	expressed protein	_	_	ATP binding	_	_	No classification	_	_	No classification	_	_	no targeting	_	_			C				8.16127	8.51091	-0.349642	1	10.198	8.24578	1.95223	0	10.2191	9.62766	0.591486	0.897811	9.49868	8.40469	1.09399	1.10769e-08	10.1584	8.53521	1.6232	0	8.07755	9.70794
4448	CATMA1A52120	E2	G	AT1G62960	_	_	1-aminocyclopropane-1-carboxylate synthase, putative / ACC synthase, putative	_	_	1-aminocyclopropane-1-carboxylate synthase activity	_	_	No classification	_	_	ethylene biosynthesis	_	_	no targeting	_	_			C				10.4377	8.5235	1.91421	0	9.21959	10.224	-1.00445	1.59851e-06	9.53194	8.76791	0.764033	0.00233546	9.31362	8.99044	0.323174	1	9.80305	8.92684	0.876212	7.77427e-05	10.2784	8.86779
4605	CATMA1A53980	E1	G	AT1G64660	_	_	Cys/Met metabolism pyridoxal-phosphate-dependent enzyme family protein	_	_	catalytic activity	_	_	cytoplasm	_	_	amino acid metabolism	_	_	no targeting	_	_			C				11.3404	10.1317	1.20874	1.17795e-10	12.2752	11.164	1.11123	1.21663e-08	12.2405	10.5808	1.65967	0	10.7496	10.0158	0.733733	0.0299955	12.4593	10.0466	2.41271	0	11.2288	10.6039
4612	CATMA1A54045	E1	G	AT1G64720	_	_	expressed protein	_	_	molecular_function unknown	_	_	endomembrane system	_	_	No classification	_	_	no targeting	_	_			C		2	0	13.6951	10.7777	2.91742	0	12.5898	13.3935	-0.803677	0.00428761	12.9295	10.9893	1.94028	No	11.1644	11.1678	-0.00342179	1	13.0957	10.9069	2.18881	0	13.7038	10.7935
4627	CATMA1A54190	I1	G	AT1G64880	_	_	ribosomal protein S5 family protein	_	_	structural constituent of ribosome	_	_	ribosome	_	_	protein biosynthesis	_	_	mitochondria	_	_			C		2	1	8.38215	10.2199	-1.83771	0	8.93303	7.70195	1.23108	2.78788e-11	10.0702	11.0967	-1.02652	1.81323e-08	11.0661	9.8516	1.21446	2.24682e-11	10.2504	10.2621	-0.011697	1	8.22848	11.1377
4632	CATMA1A54265	E1	G	AT1G64970	_	_	expressed protein	_	_	methyltransferase activity	_	_	chloroplast	_	_	No classification	_	_	no targeting	_	_			C		2		9.99478	10.6063	-0.611497	1	8.84666	10.0586	-1.21197	7.80607e-11	8.8735	9.9142	-1.0407	8.74058e-09	10.0241	10.4251	-0.400979	1	8.9816	10.6278	-1.64621	0	9.98446	9.86873
4674	CATMA1A54830	I2	G	AT1G65490	_	_	expressed protein	_	_	molecular_function unknown	_	_	endomembrane system	_	_	No classification	_	_	endo. retic.	_	_			C				9.85124	10.4301	-0.578807	1	8.83267	9.98067	-1.148	2.03515e-09	9.46387	9.39054	0.0733297	1	9.28466	11.0745	-1.78983	0	8.58789	10.2526	-1.66469	0	9.46937	8.23776
4686	CATMA1A54970	E2	G	AT1G65690	_	_	harpin-induced protein-related / HIN1-related / harpin-responsive protein-related	_	_	molecular_function unknown	_	_	chloroplast	_	_	No classification	_	_	no targeting	_	_			C				7.84492	7.33458	0.510343	1	9.28115	7.9872	1.29394	0	9.11742	8.786	0.331422	1	9.20385	7.47507	1.72879	0	9.2787	7.34006	1.93864	0	7.82486	8.95562
4716	CATMA1A55360	E1	G	AT1G66100	_	_	thionin, putative	_	_	toxin activity	_	_	endomembrane system	_	_	defense response	_	_	endo. retic.	_	_			C				8.69146	8.8601	-0.168641	1	7.91266	8.60969	-0.697033	0.144755	8.20768	7.41984	0.787841	0.0009199	7.40214	9.09352	-1.69138	0	8.2716	9.21108	-0.939484	5.2502e-06	8.96142	7.45788
4736	CATMA1A55600	E1	G	AT1G66330	_	_	senescence-associated family protein	_	_	molecular_function unknown	_	_	chloroplast	_	_	senescence (sensu Magnoliophyta)	_	_	plastid	_	_			C				10.8755	8.77878	2.09674	0	9.54516	10.7228	-1.17763	4.62788e-10	9.44276	8.69451	0.748251	0.00426723	8.74926	8.70506	0.0442005	1	9.46874	8.75382	0.714921	0.0334169	10.9015	9.14086
4741	CATMA1A55685	E3	G	AT1G66390	_	_	myb family transcription factor, putative / production of anthocyanin pigment 2 protein (PAP2)	_	_	transcription factor activity	_	_	nucleus	_	_	regulation of transcription	_	_	no targeting	_	_			C				7.00957	8.72952	-1.71995	0	6.84742	6.90416	-0.0567352	1	6.93384	9.5657	-2.63186	0	9.69664	8.45113	1.24551	5.61706e-12	6.84547	8.74363	-1.89816	0	7.24321	9.99485
4744	CATMA1A55710	E1	G	AT1G66430	_	_	pfkB-type carbohydrate kinase family protein	_	_	kinase activity	_	_	chloroplast	_	_	acetate fermentation	_	_	plastid	_	_			C				8.16555	9.90426	-1.73871	0	9.39422	8.29263	1.10159	1.92643e-08	9.22406	10.1198	-0.895738	9.6197e-06	10.1408	9.74205	0.398792	1	9.30309	9.89001	-0.586916	1	8.28842	10.2438
4753	CATMA1A55860	E1	G	AT1G66580	_	_	60S ribosomal protein L10 (RPL10C)	_	_	structural constituent of ribosome	_	_	ribosome	_	_	protein biosynthesis	_	_	no targeting	_	_			C				12.6977	12.0129	0.684753	0.229098	13.7413	11.2845	2.45684	0	13.3236	12.0134	1.31012	0	13.567	11.7404	1.82662	0	14.2884	11.1904	3.09798	0	12.2343	13.4206
4870	CATMA1A57210	E1	G	AT1G67810	_	_	Fe-S metabolism associated domain-containing protein	_	_	molecular_function unknown	_	_	chloroplast	_	_	No classification	_	_	no targeting	_	_			C				7.0378	6.95963	0.0781735	1	8.81461	7.01564	1.79897	0	8.97621	8.63958	0.336631	1	8.54828	6.74031	1.80797	0	8.91596	6.78041	2.13556	0	7.02048	8.79903
4931	CATMA1A57790	E2	G	AT1G68410	_	_	protein phosphatase 2C-related / PP2C-related	_	_	protein phosphatase type 2C activity	_	_	No classification	_	_	No classification	_	_	no targeting	_	_			C				7.24408	6.87865	0.365426	1	8.37593	7.32274	1.05319	1.82891e-07	8.88957	7.88479	1.00478	5.44644e-08	7.80527	6.94502	0.860246	0.000310913	8.89787	6.85296	2.0449	0	7.52423	7.94299
4935	CATMA1A57830	E1	G	AT1G68450	_	_	VQ motif-containing protein	_	_	molecular_function unknown	_	_	chloroplast	_	_	No classification	_	_	no targeting	_	_			C				8.43961	8.1072	0.332412	1	9.78881	8.68584	1.10297	1.80487e-08	9.83377	8.98523	0.848546	7.5699e-05	8.96126	8.22073	0.740528	0.0238769	9.92735	8.0753	1.85206	0	8.85034	9.00966
4942	CATMA1A57900	E2	G	AT1G68520	_	_	zinc finger (B-box type) family protein	_	_	zinc ion binding	_	_	intracellular	_	_	regulation of transcription	_	_	no targeting	_	_			C				8.51959	9.71229	-1.1927	2.69246e-10	8.92657	9.46309	-0.536524	1	8.0191	9.15195	-1.13285	6.17511e-11	10.0886	10.2419	-0.153307	1	8.46995	10.3643	-1.89437	0	9.49018	10.4248
4947	CATMA1A57940	E1	G	AT1G68570	_	_	proton-dependent oligopeptide transport (POT) family protein	_	_	transporter activity	_	_	membrane	_	_	oligopeptide transport	_	_	no targeting	_	_			C				9.74248	11.2198	-1.47731	0	9.10798	9.73798	-0.630005	1	9.13189	11.2817	-2.14983	0	11.2022	11.1832	0.0190317	1	9.27434	11.3755	-2.10115	0	9.79245	11.3424
5036	CATMA1A58800	E1	G	AT1G69490	_	_	no apical meristem (NAM) family protein	_	_	transcription factor activity	_	_	cellular_component unknown	_	_	flower development	_	_	no targeting	_	_			C				12.0419	11.1796	0.86226	0.000577659	9.79058	12.086	-2.29545	0	9.58564	8.61774	0.967891	3.34191e-07	8.63803	10.9139	-2.27591	0	9.81998	11.2021	-1.38208	0	11.7593	8.62328
5073	CATMA1A59190	E1	G	AT1G69880	_	_	thioredoxin, putative	_	_	thiol-disulfide exchange intermediate activity	_	_	No classification	_	_	electron transport	_	_	no targeting	_	_			C				9.77642	9.50184	0.274583	1	11.5424	9.68527	1.85717	0	11.6724	11.5129	0.159466	1	11.8188	9.77197	2.04678	0	12.0432	9.6244	2.41878	0	9.65187	11.4507
5078	CATMA1A59240	E2	G	AT1G69930	_	_	glutathione S-transferase, putative	_	_	glutathione transferase activity	_	_	cytoplasm	_	_	aromatic amino acid family metabolism	_	_	no targeting	_	_			C				8.8236	8.44451	0.37909	1	12.0138	8.91346	3.10031	0	12.0046	11.3801	0.624502	0.320365	11.1832	8.28499	2.89817	0	12.1763	8.45024	3.72604	0	9.07156	11.4744
5115	CATMA1A59570	E2	G	AT1G70290	_	_	trehalose-6-phosphate synthase, putative	_	_	transferase activity, transferring glycosyl groups	_	_	endomembrane system	_	_	trehalose biosynthesis	_	_	no targeting	_	_			C				11.8387	11.4846	0.354049	1	10.7499	11.8612	-1.11133	1.21106e-08	10.5676	9.41342	1.15414	1.68412e-11	9.55127	11.597	-2.04574	0	10.8526	11.6954	-0.842749	0.000300822	12.1799	9.92183
5128	CATMA1A59710	E2	G	AT1G70440	_	_	hypothetical protein	_	_	molecular_function unknown	_	_	No classification	_	_	No classification	_	_	no targeting	_	_			C				6.77458	6.68631	0.0882651	1	8.44083	6.79564	1.64519	0	8.51592	8.03597	0.479949	1	7.92589	6.59366	1.33223	0	8.50288	6.54806	1.95482	0	6.58688	8.19841
5146	CATMA1A59875	E3	G	AT1G70600	_	_	60S ribosomal protein L27A (RPL27aC)	_	_	structural constituent of ribosome	_	_	ribosome	_	_	protein biosynthesis	_	_	nucleus	_	_			C				10.2533	11.8568	-1.60344	0	12.19	10.0704	2.11963	0	11.2119	12.2823	-1.07045	1.83569e-09	12.5078	11.3415	1.16623	2.92087e-10	12.2674	11.9906	0.276856	1	9.98796	13.0177
5147	CATMA1A59880	E1	G	AT1G70610	_	_	ABC transporter (TAP1)	_	_	transporter activity	_	_	chloroplast	_	_	amino acid transport	_	_	plastid	_	_			C				11.4927	9.29063	2.20206	0	11.1331	11.7411	-0.607993	1	10.9535	9.98449	0.968997	3.16811e-07	9.45062	9.03028	0.420346	1	10.9735	9.59347	1.38004	0	11.6472	10.0145
5184	CATMA1A60325	E1	G	AT1G71030	_	_	myb family transcription factor	_	_	transcription factor activity	_	_	mitochondrion	_	_	regulation of transcription, DNA-dependent	_	_	no targeting	_	_			C				14.222	13.9573	0.264628	1	9.40018	10.4589	-1.05871	1.42182e-07	12.8834	12.1552	0.728161	0.00903621	11.8428	13.5622	-1.71938	0	12.8623	13.7864	-0.924115	1.02714e-05	14.382	12.2809
5228	CATMA1A60830	E1	G	AT1G71520	_	_	AP2 domain-containing transcription factor, putative	_	_	transcription factor activity	_	_	nucleus	_	_	regulation of transcription, DNA-dependent	_	_	no targeting	_	_			C	U73343			6.78275	6.73147	0.0512829	1	8.30607	6.94295	1.36312	0	8.31129	7.75511	0.55618	1	7.78137	6.8663	0.915069	3.473e-05	8.28573	6.4896	1.79613	0	6.8698	7.52997
5250	CATMA1A61030	E1	G	AT1G71810	_	_	ABC1 family protein	_	_	molecular_function unknown	_	_	chloroplast	_	_	No classification	_	_	no targeting	_	_			C		2	0	9.80119	8.16946	1.63173	0	9.63175	10.0811	-0.449343	1	10.3968	8.90034	1.4965	0	9.06631	9.24897	-0.182662	1	8.68818	7.74834	0.939834	5.16982e-06	8.64213	7.75065
5282	CATMA1A61380	E2	G	AT1G72150	_	_	SEC14 cytosolic factor family protein / phosphoglyceride transfer family protein	_	_	transporter activity	_	_	intracellular	_	_	transport	_	_	no targeting	_	_			C				10.0697	8.1044	1.96528	0	8.74448	9.86287	-1.11839	8.6257e-09	9.64196	8.89755	0.744412	0.00493251	8.31091	8.18212	0.128788	1	8.73193	8.02792	0.704008	0.0483099	9.37832	7.84638
5334	CATMA1A61900	E2	G	AT1G72680	_	_	cinnamyl-alcohol dehydrogenase, putative	_	_	cinnamyl-alcohol dehydrogenase activity	_	_	chloroplast	_	_	lignin biosynthesis	_	_	no targeting	_	_			C				11.8076	11.6846	0.123003	1	13.347	11.7251	1.6219	0	13.5014	12.6511	0.850267	7.03437e-05	12.792	11.861	0.930997	1.79334e-05	13.7816	12.0003	1.78124	0	12.2945	12.8845
5345	CATMA1A62010	E1	G	AT1G72770	_	_	protein phosphatase 2C P2C-HA / PP2C P2C-HA (P2C-HA)	_	_	protein phosphatase type 2C activity	_	_	protein serine/threonine phosphatase complex	_	_	protein amino acid dephosphorylation	_	_	no targeting	_	_			C				8.75687	6.7945	1.96237	0	8.28879	8.80564	-0.516851	1	8.21828	7.25955	0.958731	5.19102e-07	7.25072	6.82524	0.425481	1	8.23258	6.72043	1.51215	0	9.10067	7.69658
5448	CATMA1A63130	E2	G	AT1G73810	_	_	expressed protein	_	_	molecular_function unknown	_	_	cellular_component unknown	_	_	biological_process unknown	_	_	no targeting	_	_			C		2	1	7.78044	7.70462	0.0758208	1	9.96488	7.98056	1.98432	0	9.96285	9.19868	0.764173	0.00232292	8.94079	7.72822	1.21257	2.24682e-11	9.99177	7.69434	2.29743	0	8.18223	9.134
5504	CATMA1A63730	E2	G	AT1G74325	_	_	expressed protein	_	_	molecular_function unknown	_	_	No classification	_	_	No classification	_	_	plastid	_	_			C				7.30922	7.25921	0.0500113	1	8.78287	7.17405	1.60882	0	8.74663	8.32558	0.421056	1	8.27731	7.15323	1.12408	2.49959e-09	8.70897	7.09698	1.61199	0	7.39364	8.21846
5506	CATMA1A63750	E1	G	AT1G74360	_	_	leucine-rich repeat transmembrane protein kinase, putative	_	_	ATP binding	_	_	endomembrane system	_	_	transmembrane receptor protein tyrosine kinase signaling pathway	_	_	no targeting	_	_			C				7.49657	6.67183	0.824738	0.00227675	9.58588	7.60397	1.98191	0	9.33508	8.91729	0.417788	1	8.78378	6.7048	2.07898	0	9.43239	6.69511	2.73728	0	7.75589	8.96709
5527	CATMA1A63980	E1	G	AT1G74590	_	_	glutathione S-transferase, putative	_	_	glutathione transferase activity	_	_	cytoplasm	_	_	aromatic amino acid family metabolism	_	_	no targeting	_	_			C				9.61576	8.49304	1.12272	8.62709e-09	10.6003	9.74451	0.855836	0.000647065	10.6696	10.0288	0.64074	0.189411	9.90946	8.65922	1.25023	5.61706e-12	10.9045	8.84811	2.05636	0	9.80719	10.1947
5537	CATMA1A64075	E1	G	AT1G74710	_	_	isochorismate synthase 1 (ICS1) / isochorismate mutase	_	_	isochorismate synthase activity	_	_	chloroplast	_	_	salicylic acid biosynthesis	_	_	plastid	_	_			C				8.60326	8.79977	-0.196504	1	7.20074	8.82964	-1.6289	0	7.33445	7.74586	-0.411407	1	7.76535	9.1031	-1.33775	0	7.43583	9.45628	-2.02045	0	8.85765	7.91256
5553	CATMA1A64240	E1	G	AT1G74870	_	_	expressed protein	_	_	electron transporter activity	_	_	No classification	_	_	electron transport	_	_	no targeting	_	_			C				8.04174	8.21197	-0.170226	1	10.8	7.87526	2.92478	0	11.0048	9.87093	1.13388	5.61373e-11	9.51144	8.04488	1.46656	0	11.1143	7.86658	3.2477	0	7.65997	9.85316
5561	CATMA1A64330	E1	G	AT1G74960	_	_	3-ketoacyl-ACP synthase, putative	_	_	3-oxoacyl-[acyl-carrier protein] synthase activity	_	_	plastid	_	_	fatty acid desaturation	_	_	plastid	_	_			C				10.8604	8.68218	2.1782	0	10.3806	10.9876	-0.60701	1	10.4149	9.81556	0.599354	0.705575	9.55743	8.82624	0.73119	0.0326522	10.2131	8.74648	1.46662	0	11.1775	9.87694
5567	CATMA1A64376	E1	G	AT1G75040	_	_	pathogenesis-related protein 5 (PR-5)	_	_	molecular_function unknown	_	_	endomembrane system	_	_	systemic acquired resistance	_	_	endo. retic.	_	_			C				8.27658	8.74823	-0.471649	1	7.18479	8.30774	-1.12295	6.91952e-09	7.38012	7.35042	0.0297033	1	7.21764	9.0473	-1.82966	0	7.49195	9.2265	-1.73455	0	8.40741	7.40838
5588	CATMA1A64610	E1	G	AT1G75270	_	_	dehydroascorbate reductase, putative	_	_	glutathione dehydrogenase (ascorbate) activity	_	_	cytoplasm	_	_	aromatic amino acid family metabolism	_	_	no targeting	_	_			C				9.00635	9.91322	-0.906865	0.000104968	11.8478	8.46882	3.37897	0	11.0031	10.3704	0.632676	0.246281	11.6321	9.7117	1.92042	0	11.8777	9.1735	2.70416	0	8.95858	11.7581
5589	CATMA1A64615	E3	G	AT1G75280	_	_	isoflavone reductase, putative	_	_	oxidoreductase activity, acting on NADH or NADPH	_	_	No classification	_	_	galactose metabolism	_	_	no targeting	_	_			C				10.2295	11.3071	-1.07759	7.22421e-08	12.4767	9.43917	3.03752	0	12.1724	11.0411	1.13127	6.73648e-11	12.3862	11.3491	1.03701	1.67051e-07	13.1563	10.8783	2.27806	0	9.98228	12.0193
5597	CATMA1A64720	E1	G	AT1G75380	_	_	wound-responsive protein-related	_	_	DNA binding	_	_	chloroplast	_	_	nucleotide-excision repair	_	_	no targeting	_	_			C				10.4217	10.9229	-0.50123	1	9.56597	10.8314	-1.26541	5.57576e-12	9.64336	9.44418	0.199181	1	10.0124	12.1948	-2.18243	0	9.60573	11.5802	-1.97443	0	11.8561	10.3259
5606	CATMA1A64810	E2	D	AT1G75470	_	_	purine permease-related	_	_	purine transporter activity	_	_	membrane	_	_	transport	_	_	no targeting	_	_			C				9.36201	9.67794	-0.315935	1	8.25609	9.57617	-1.32008	0	8.48112	8.69469	-0.213573	1	8.85622	10.3475	-1.49127	0	8.54834	10.1708	-1.62251	0	9.83274	8.75579
5641	CATMA1A65170	E2	G	AT1G75900	_	_	family II extracellular lipase 3 (EXL3)	_	_	acyltransferase activity	_	_	extracellular	_	_	sexual reproduction	_	_	no targeting	_	_			C				7.90087	9.23089	-1.33002	0	7.285	7.54821	-0.263206	1	7.64199	9.01215	-1.37016	0	9.06524	8.96686	0.0983891	1	7.42876	9.03488	-1.60612	0	7.74336	8.5784
5654	CATMA1A65300	E1	G	AT1G76070	_	_	expressed protein	_	_	ATP binding	_	_	chloroplast	_	_	No classification	_	_	no targeting	_	_			C				10.1556	9.88238	0.273177	1	12.5986	10.2175	2.38103	0	12.5125	11.4168	1.09565	4.71553e-10	11.2344	9.63183	1.60257	0	12.6713	9.84412	2.82716	0	10.274	11.4192
5658	CATMA1A65330	E1	G	AT1G76110	_	_	high mobility group (HMG1/2) family protein / ARID/BRIGHT DNA-binding domain-containing protein	_	_	transcription factor activity	_	_	chromatin	_	_	regulation of transcription	_	_	nucleus	_	_			C				10.1564	9.67828	0.478084	1	8.15595	9.50954	-1.35359	0	8.38048	7.68904	0.691448	0.0338837	7.86326	9.56381	-1.70054	0	8.3281	9.27297	-0.944874	4.13867e-06	9.18702	7.40355
5663	CATMA1A65380	E1	G	AT1G76160	_	_	multi-copper oxidase type I family protein	_	_	copper ion binding	_	_	endomembrane system	_	_	pollen germination	_	_	endo. retic.	_	_			C				8.12495	10.0121	-1.88716	0	9.08509	8.39642	0.688664	0.187089	9.02606	10.3379	-1.31182	0	10.3631	10.0881	0.275048	1	9.07497	10.238	-1.16299	8.97664e-11	8.02161	9.91046
5693	CATMA1A65695	E3	G	AT1G76490	_	_	3-hydroxy-3-methylglutaryl-CoA reductase 1 / HMG-CoA reductase 1 (HMG1)	_	_	hydroxymethylglutaryl-CoA reductase activity	_	_	membrane	_	_	isoprenoid biosynthesis	_	_	no targeting	_	_			C		2		11.7085	10.0788	1.62961	0	11.2356	11.8384	-0.602796	1	11.2453	9.86169	1.38366	0	10.0449	10.3712	-0.326307	1	11.1729	10.1685	1.00434	2.75173e-07	11.6495	9.65358
5731	CATMA1A66120	E1	G	AT1G76880	_	_	trihelix DNA-binding protein, putative	_	_	transcription factor activity	_	_	integral to membrane	_	_	G-protein coupled receptor protein signaling pathway	_	_	nucleus	_	_			C		2	0	10.0181	8.15891	1.85916	0	9.00744	9.6388	-0.631364	1	9.20304	8.42562	0.777428	0.00138729	7.90083	7.78139	0.119441	1	7.99349	7.4627	0.530798	1	9.12748	7.95133
5737	CATMA1A66190	E2	G	AT1G76960	_	_	expressed protein	_	_	molecular_function unknown	_	_	endomembrane system	_	_	No classification	_	_	_	_	_			C				10.3612	11.8671	-1.50592	0	9.38593	10.8379	-1.45193	0	9.22109	11.0887	-1.86757	0	11.1674	12.1793	-1.01196	5.26645e-07	9.4736	12.5034	-3.02976	0	10.9268	11.5039
5750	CATMA1A66320	I1	G	AT1G77120	_	_	alcohol dehydrogenase (ADH)	_	_	alcohol dehydrogenase activity	_	_	No classification	_	_	bacteriochlorophyll biosynthesis	_	_	no targeting	_	_			C				9.26359	8.52768	0.735906	0.0465828	11.5562	9.57528	1.98096	0	11.4046	10.9047	0.499901	1	10.7579	8.63381	2.1241	0	11.8376	8.79077	3.04688	0	9.66219	11.0761
5758	CATMA1A66420	E2	G	AT1G77210	_	_	sugar transporter, putative	_	_	carbohydrate transporter activity	_	_	membrane	_	_	carbohydrate transport	_	_	no targeting	_	_			C				13.3982	12.3029	1.09525	3.1771e-08	12.3211	13.498	-1.17694	4.79516e-10	12.478	10.5155	1.96256	0	10.2186	12.4834	-2.26479	0	12.4498	12.7121	-0.262225	1	13.733	10.4577
5804	CATMA1A66900	E1	G	AT1G77750	_	_	30S ribosomal protein S13, chloroplast, putative	_	_	structural constituent of ribosome	_	_	mitochondrial small ribosomal subunit	_	_	protein biosynthesis	_	_	no targeting	_	_			C				8.60884	10.2547	-1.64587	0	9.91806	8.58626	1.33179	0	9.84557	10.9104	-1.06482	2.47004e-09	11.0036	10.4661	0.53752	1	10.1161	10.726	-0.609851	0.934489	8.81137	10.9955
5824	CATMA1A67090	E1	G	AT1G77940	_	_	60S ribosomal protein L30 (RPL30B)	_	_	structural constituent of ribosome	_	_	intracellular	_	_	protein biosynthesis	_	_	no targeting	_	_			C				9.45693	11.6843	-2.22738	0	10.4054	8.74867	1.6567	0	10.3896	11.4845	-1.09495	4.88395e-10	11.3724	10.6674	0.704987	0.077058	10.8218	10.6207	0.201128	1	9.34509	12.417
5859	CATMA1A67430	E1	G	AT1G78320	_	_	glutathione S-transferase, putative	_	_	glutathione transferase activity	_	_	cytoplasm	_	_	aromatic amino acid family metabolism	_	_	no targeting	_	_			C				9.06313	9.41398	-0.350852	1	10.2459	8.29841	1.94752	0	10.6518	9.96298	0.688799	0.0371815	10.3961	8.91766	1.47844	0	10.3336	8.36285	1.97076	0	8.17177	9.16159
5860	CATMA1A67470	E2	G	AT1G78370	_	_	glutathione S-transferase, putative	_	_	glutathione transferase activity	_	_	cytoplasm	_	_	aromatic amino acid family metabolism	_	_	endo. retic.	_	_			C				9.76377	13.4842	-3.72042	0	12.1507	9.69778	2.45291	0	12.148	14.2788	-2.13081	0	13.9218	13.1042	0.817587	0.0015661	12.266	13.1845	-0.918532	1.30732e-05	9.21069	13.9634
5861	CATMA1A67475	E1	G	AT1G78380	_	_	glutathione S-transferase, putative	_	_	glutathione transferase activity	_	_	cytoplasm	_	_	cellular response to water deprivation	_	_	no targeting	_	_			C				11.1517	11.5095	-0.35784	1	11.9069	10.0856	1.8213	0	11.9232	11.4212	0.501973	1	12.0175	10.7857	1.23171	1.12341e-11	12.2565	10.6249	1.63156	0	10.4166	11.7897
5873	CATMA1A67590	E1	G	AT1G78510	_	_	solanesyl diphosphate synthase (SPS)	_	_	dimethylallyltranstransferase activity	_	_	plastid	_	_	monoterpenoid biosynthesis	_	_	no targeting	_	_			C				9.30392	7.6284	1.67552	0	8.04125	9.1244	-1.08315	4.59443e-08	8.26107	7.81727	0.443805	1	7.91586	7.81788	0.0979833	1	8.14046	7.46404	0.676415	0.119839	9.17709	7.74442
5894	CATMA1A67780	I2	G	AT1G78720	_	_	protein transport protein sec61, putative	_	_	protein translocase activity	_	_	membrane	_	_	protein secretion	_	_	endo. retic.	_	_			C				9.49077	7.67288	1.81789	0	7.65474	9.73301	-2.07827	0	7.81679	7.26718	0.549609	1	7.03874	7.77417	-0.73543	0.0283387	7.68915	7.5941	0.0950598	1	9.46825	7.00458
5964	CATMA1A68460	E3	G	AT1G79360	_	_	transporter-related	_	_	carbohydrate transporter activity	_	_	membrane	_	_	carbohydrate transport	_	_	no targeting	_	_			C		2		8.88603	7.20464	1.68138	0	7.90682	9.57991	-1.67309	0	8.14736	6.97137	1.17599	5.61373e-12	6.98179	7.66347	-0.681685	0.161387	8.04809	7.73556	0.312531	1	9.7785	7.11217
6053	CATMA1A69340	E1	G	AT1G80160	_	_	lactoylglutathione lyase family protein / glyoxalase I family protein	_	_	lactoylglutathione lyase activity	_	_	No classification	_	_	carbohydrate metabolism	_	_	no targeting	_	_			C				12.1994	10.1692	2.03019	0	10.693	11.9161	-1.22315	4.46061e-11	10.8465	8.47216	2.37436	0	8.44006	10.2505	-1.81045	0	10.8179	10.4004	0.417557	1	11.5505	7.90227
6066	CATMA1A69495	E3	G	AT1G80300	_	_	chloroplast ADP, ATP carrier protein 1 / ADP, ATP translocase 1 / adenine nucleotide translocase 1 (AATP1)	_	_	ATP:ADP antiporter activity	_	_	chloroplast	_	_	transport	_	_	no targeting	_	_			C		2		12.4312	10.6588	1.77239	0	12.5517	12.0573	0.494397	1	12.7383	12.216	0.522296	1	11.9187	10.3056	1.6131	0	13.0931	10.4167	2.6764	0	12.2081	12.3966
6075	CATMA1A69550	E1	G	AT1G80380	_	_	phosphoribulokinase/uridine kinase-related	_	_	ATP binding	_	_	chloroplast	_	_	biosynthesis	_	_	plastid	_	_			C				11.154	8.60185	2.55211	0	10.8671	11.1514	-0.284254	1	10.5461	8.82133	1.72476	0	8.95655	8.72599	0.23056	1	10.7647	8.66756	2.09714	0	10.9916	8.67494
6095	CATMA1A69760	E1	G	AT1G80560	_	_	3-isopropylmalate dehydrogenase, chloroplast, putative	_	_	3-isopropylmalate dehydrogenase activity	_	_	chloroplast	_	_	leucine biosynthesis	_	_	plastid	_	_			C				9.86381	11.5751	-1.71127	0	10.8859	9.79111	1.09475	2.66466e-08	11.089	12.1373	-1.04831	5.8888e-09	11.7971	11.1797	0.617417	1	11.0559	11.408	-0.352115	1	9.75084	11.9713
6144	CATMA1B06874	E1	G	AT1G07890	_	_	L-ascorbate peroxidase 1, cytosolic (APX1)	_	_	L-ascorbate peroxidase activity	_	_	cytosol	_	_	electron transport	_	_	no targeting	_	_			C		3	0	11.5699	13.4912	-1.92127	0	14.3337	11.9319	2.40177	0	13.6883	13.8089	-0.12066	1	13.7843	13.1104	0.67395	0.205223	13.7159	13.2127	0.503245	1	11.0983	13.4771
6206	CATMA1B61605	I1	G	AT1G72370	_	_	40S ribosomal protein SA (RPSaA)	_	_	structural constituent of ribosome	_	_	cytosolic small ribosomal subunit (sensu Eukarya)	_	_	protein biosynthesis	_	_	no targeting	_	_			C		2		11.7491	13.4066	-1.65755	0	12.9058	11.2304	1.67537	0	12.6042	13.4264	-0.822197	0.000228685	13.4618	12.6586	0.803254	0.00264954	13.1522	13.0952	0.0570448	1	11.74	14.4295
6284	CATMA2A00210	E1	G	AT2G01100	_	_	expressed protein	_	_	molecular_function unknown	_	_	No classification	_	_	No classification	_	_	nucleus	_	_			C				11.3991	9.87298	1.52607	0	11.454	11.383	0.0710492	1	11.4481	10.4429	1.00521	5.3308e-08	10.2264	9.83851	0.387844	1	11.6899	9.75844	1.93143	0	11.3935	10.6573
6434	CATMA2A01790	E1	G	AT2G02870	_	_	kelch repeat-containing F-box family protein	_	_	molecular_function unknown	_	_	cellular_component unknown	_	_	biological_process unknown	_	_	no targeting	_	_			C				8.59154	7.23097	1.36058	0	8.49485	7.98688	0.50797	1	8.78583	8.2127	0.573133	1	8.03474	7.2747	0.760033	0.01227	9.06094	7.31906	1.74189	0	9.0463	8.74804
6449	CATMA2A02000	E1	G	AT2G03090	_	_	expansin, putative (EXP15)	_	_	molecular_function unknown	_	_	endomembrane system	_	_	cell wall modification during cell expansion (sensu Magnoliophyta)	_	_	endo. retic.	_	_			C				7.08149	9.09595	-2.01446	0	9.11459	7.07558	2.03901	0	9.00643	9.77244	-0.766	0.00216464	9.461	8.78486	0.676141	0.19177	9.0088	9.10805	-0.0992499	1	7.08383	9.73117
6474	CATMA2A02270	E1	G	AT2G03350	_	_	expressed protein	_	_	molecular_function unknown	_	_	No classification	_	_	No classification	_	_	no targeting	_	_			C				8.40427	10.1705	-1.76622	0	7.86171	7.9933	-0.131596	1	8.61761	9.51641	-0.898807	8.38102e-06	9.51572	9.77138	-0.255659	1	8.69812	10.0731	-1.37502	0	8.81171	10.2009
6489	CATMA2A02430	E1	G	AT2G03505	_	_	glycosyl hydrolase family protein 17	_	_	molecular_function unknown	_	_	endomembrane system	_	_	No classification	_	_	endo. retic.	_	_			C				6.41818	6.65498	-0.236807	1	8.91427	6.94542	1.96885	0	8.74842	8.77092	-0.022496	1	8.62861	6.85617	1.77243	0	8.95089	7.22524	1.72565	0	6.90471	8.68768
6513	CATMA2A02665	E2	G	AT2G03760	_	_	steroid sulfotransferase, putative	_	_	sulfotransferase activity	_	_	No classification	_	_	No classification	_	_	no targeting	_	_			C				8.47901	8.96837	-0.489363	1	12.7786	8.14903	4.62957	0	12.8075	12.0041	0.803401	0.000493156	12.2481	8.72499	3.5231	0	12.8812	8.5475	4.33374	0	8.22111	12.032
6573	CATMA2A03550	E1	G	AT2G04570	_	_	GDSL-motif lipase/hydrolase family protein	_	_	carboxylic ester hydrolase activity	_	_	endomembrane system	_	_	No classification	_	_	endo. retic.	_	_			C				7.86591	9.40473	-1.53882	0	8.08137	8.19321	-0.111839	1	7.93833	8.97649	-1.03816	9.96999e-09	8.7759	9.46319	-0.687284	0.135405	8.08213	10.0039	-1.92176	0	8.05098	9.02131
6632	CATMA2A04310	E2	G	AT2G05540	_	_	glycine-rich protein	_	_	molecular_function unknown	_	_	endomembrane system	_	_	No classification	_	_	endo. retic.	_	_			C				13.6666	13.7155	-0.0488914	1	12.8502	14.1675	-1.31731	0	13.4078	12.4603	0.947538	8.84236e-07	11.6162	13.9754	-2.35919	0	12.355	13.7563	-1.40132	0	14.333	11.9493
6643	CATMA2A04450	E3	G	AT2G05710	_	_	aconitate hydratase, cytoplasmic, putative / citrate hydro-lyase/aconitase, putative	_	_	aconitate hydratase activity	_	_	3-isopropylmalate dehydratase complex	_	_	amino acid metabolism	_	_	plastid	_	_			C				7.82192	7.21794	0.603985	1	10.1063	8.03331	2.07294	0	9.98965	9.94348	0.0461749	1	9.69532	6.92386	2.77146	0	10.0873	7.05145	3.03583	0	7.94426	9.91799
6885	CATMA2A08346	E1	G	AT2G10410	_	_	expressed protein	_	_	No classification	_	_	No classification	_	_	No classification	_	_	_	_	_			C				10.3797	9.75565	0.624097	1	11.339	10.1172	1.22184	4.46061e-11	10.8553	10.1736	0.681723	0.0475778	10.9452	9.56661	1.37858	0	11.5101	9.61317	1.89696	0	10.3533	11.0286
7025	CATMA2A11975	E1	G	AT2G13360	_	_	serine-glyoxylate aminotransferase-related	_	_	alanine-glyoxylate transaminase activity	_	_	peroxisome	_	_	photorespiration	_	_	no targeting	_	_			C				15.1389	14.2719	0.866996	0.00048385	13.6131	14.7301	-1.11692	9.25576e-09	14.567	12.8507	1.71634	0	12.4946	14.6836	-2.189	0	14.3078	14.5863	-0.278503	1	15.5542	12.4286
7111	CATMA2A13495	E1	G	AT2G14750	_	_	adenylylsulfate kinase 1 (AKN1)	_	_	transferase activity, transferring phosphorus-containing groups	_	_	chloroplast	_	_	sulfate assimilation	_	_	no targeting	_	_			C				8.99694	10.8901	-1.89315	0	10.9722	9.18512	1.78703	0	10.5423	11.368	-0.825659	0.000198137	11.3784	10.7963	0.582062	1	10.6859	10.9575	-0.271529	1	9.02322	11.2942
7125	CATMA2A13650	E1	G	AT2G14890	_	_	arabinogalactan-protein (AGP9)	_	_	molecular_function unknown	_	_	chloroplast	_	_	G-protein coupled receptor protein signaling pathway	_	_	endo. retic.	_	_			C				8.56122	10.3157	-1.75443	0	10.0757	8.60124	1.47449	0	10.1421	11.2504	-1.10832	2.35777e-10	11.1372	10.2376	0.899673	6.51152e-05	10.1151	10.4407	-0.325621	1	8.69488	11.214
7174	CATMA2A14420	E3	G	AT2G15490	_	_	UDP-glucoronosyl/UDP-glucosyl transferase family protein	_	_	transferase activity, transferring glycosyl groups	_	_	mitochondrion	_	_	metabolism	_	_	no targeting	_	_			C				11.0716	11.2852	-0.213614	1	13.1647	10.1491	3.01555	0	13.0113	12.2554	0.75588	0.00319333	12.634	10.8185	1.81558	0	13.2854	10.5779	2.70747	0	10.6257	12.6499
7203	CATMA2A14730	E2	G	AT2G15830	_	_	expressed protein	_	_	molecular_function unknown	_	_	endomembrane system	_	_	No classification	_	_	no targeting	_	_			C				8.18859	8.4933	-0.304713	1	10.2721	8.34601	1.92612	0	10.1465	9.01062	1.13583	5.05236e-11	9.202	8.71056	0.491441	1	10.2055	8.52429	1.68121	0	8.30183	9.06237
7246	CATMA2A15285	E3	G	AT2G16500	_	_	arginine decarboxylase 1 (SPE1) (ARGDC)	_	_	arginine decarboxylase activity	_	_	chloroplast	_	_	arginine catabolism	_	_	no targeting	_	_			C		2		8.23425	7.12277	1.11148	1.4758e-08	9.62173	8.30555	1.31618	0	9.60796	8.87708	0.730876	0.00817394	8.61043	7.00218	1.60824	0	9.65831	7.06792	2.59039	0	8.31973	8.8598
7274	CATMA2A15560	E3	L	AT2G16900	_	_	expressed protein	_	_	molecular_function unknown	_	_	No classification	_	_	No classification	_	_	no targeting	_	_			C		2		8.1633	8.65438	-0.491073	1	10.3082	8.31581	1.9924	0	10.2646	9.54087	0.723746	0.0106283	9.83443	8.97981	0.854618	0.000386554	10.6158	9.02945	1.58633	0	8.50275	9.53519
7326	CATMA2A16130	E3	G	AT2G17420	_	_	thioredoxin reductase 2 / NADPH-dependent thioredoxin reductase 2 (NTR2)	_	_	thioredoxin-disulfide reductase activity	_	_	cytoplasm	_	_	electron transport	_	_	no targeting	_	_			C		2		8.81134	7.6391	1.17224	7.62864e-10	9.80292	8.77592	1.02701	5.93423e-07	9.61225	9.05493	0.557325	1	8.90386	7.62759	1.27627	0	9.74255	7.53636	2.20619	0	8.77304	8.96507
7332	CATMA2A16180	E1	G	AT2G17500	_	_	auxin efflux carrier family protein	_	_	auxin:hydrogen symporter activity	_	_	endomembrane system	_	_	auxin polar transport	_	_	endo. retic.	_	_			C		2	0	9.41786	7.80073	1.61713	0	10.7737	9.33966	1.43402	0	10.8044	10.0029	0.801475	0.000533061	9.69209	7.68236	2.00972	0	11.1349	7.92723	3.20762	0	9.28137	9.84771
7398	CATMA2A16860	E1	G	AT2G18193	_	_	AAA-type ATPase family protein	_	_	ATPase activity	_	_	cytoplasm	_	_	protein catabolism	_	_	nucleus	_	_			C				7.58599	9.13411	-1.54812	0	12.1769	7.69197	4.48496	0	11.76	11.6884	0.0716024	1	11.7844	8.81266	2.97178	0	12.0674	8.88586	3.18154	0	7.85063	12.2276
7422	CATMA2A17090	I2	G	AT2G18420	_	_	gibberellin-responsive protein, putative	_	_	molecular_function unknown	_	_	endomembrane system	_	_	response to gibberellic acid stimulus	_	_	endo. retic.	_	_			C				10.7462	10.7245	0.0216685	1	9.35858	10.9655	-1.60695	0	9.21813	9.63568	-0.417553	1	9.6519	10.8035	-1.15162	6.17877e-10	9.5183	11.2118	-1.69348	0	10.8624	9.69357
7444	CATMA2A17330	E3	G	AT2G18680	_	_	expressed protein	_	_	molecular_function unknown	_	_	No classification	_	_	No classification	_	_	no targeting	_	_			C				10.6186	9.49699	1.12161	9.09827e-09	12.8419	9.98363	2.85826	0	12.7414	11.3258	1.41566	0	11.4152	9.16751	2.24772	0	12.9919	9.13834	3.85352	0	10.1365	11.5195
7536	CATMA2A18180	E1	G	AT2G19640	_	_	SET domain-containing protein	_	_	molecular_function unknown	_	_	cellular_component unknown	_	_	biological_process unknown	_	_	no targeting	_	_			C				7.62522	7.67267	-0.0474475	1	8.35631	7.57777	0.778536	0.0102502	8.17949	8.93179	-0.752299	0.00366014	9.05648	7.47073	1.58576	0	8.33848	7.45946	0.879023	6.92304e-05	7.3163	9.01936
7544	CATMA2A18260	I2	G	AT2G19720	_	_	40S ribosomal protein S15A (RPS15aB)	_	_	structural constituent of ribosome	_	_	cytosolic small ribosomal subunit (sensu Eukarya)	_	_	protein biosynthesis	_	_	mitochondria	_	_			C				7.87957	9.47841	-1.59884	0	8.70898	7.90045	0.808531	0.00361272	8.86335	9.73247	-0.869117	3.12054e-05	9.78362	9.33198	0.451647	1	9.00514	9.6382	-0.63307	0.466685	8.02851	9.76805
7547	CATMA2A18290	E1	G	AT2G19750	_	_	40S ribosomal protein S30 (RPS30A)	_	_	structural constituent of ribosome	_	_	ribosome	_	_	protein biosynthesis	_	_	nucleus	_	_			C				10.6418	12.6822	-2.04037	0	11.8767	10.111	1.76571	0	11.9127	13.3126	-1.39991	0	13.1159	12.0414	1.07449	2.84897e-08	12.2586	12.529	-0.270442	1	10.5089	13.4855
7629	CATMA2A19130	E1	G	AT2G20610	_	_	aminotransferase, putative	_	_	transaminase activity	_	_	cellular_component unknown	_	_	indoleacetic acid biosynthesis	_	_	no targeting	_	_			C				8.10806	9.88951	-1.78145	0	8.95906	8.26907	0.689985	0.179699	8.81504	10.4515	-1.63646	0	10.6162	10.0067	0.609465	1	8.75323	10.1031	-1.34988	0	8.21762	10.2118
7638	CATMA2A19210	E3	G	AT2G20670	_	_	expressed protein	_	_	sugar porter activity	_	_	cellular_component unknown	_	_	phosphoenolpyruvate-dependent sugar phosphotransferase system	_	_	no targeting	_	_			C		2		12.2551	11.3519	0.903231	0.000120983	11.1587	12.5066	-1.34789	0	10.7326	9.55821	1.17442	5.61373e-12	9.79398	11.7599	-1.96592	0	11.3914	11.9459	-0.554455	1	11.9403	9.19348
7644	CATMA2A19270	E1	G	AT2G20720	_	_	pentatricopeptide (PPR) repeat-containing protein	_	_	molecular_function unknown	_	_	No classification	_	_	No classification	_	_	no targeting	_	_			C		3		6.42293	6.41514	0.00778273	1	8.30122	6.59645	1.70477	0	8.26609	7.25592	1.01017	4.15641e-08	7.29349	6.46579	0.827706	0.00107474	8.34097	6.35445	1.98652	0	6.79674	7.46927
7659	CATMA2A19420	E1	G	AT2G20830	_	_	expressed protein	_	_	molecular_function unknown	_	_	No classification	_	_	No classification	_	_	no targeting	_	_			C		2	1	8.57085	7.42353	1.14732	2.61393e-09	9.19094	8.85877	0.332173	1	8.95549	8.11856	0.836928	0.000123759	8.14178	7.52038	0.621405	0.98246	9.38147	7.65263	1.72885	0	8.92251	8.33255
7739	CATMA2A20250	E1	G	AT2G21580	_	_	40S ribosomal protein S25 (RPS25B)	_	_	structural constituent of ribosome	_	_	ribosome	_	_	protein biosynthesis	_	_	no targeting	_	_			C				12.0273	13.6887	-1.66141	0	13.7779	12.1507	1.62723	0	13.2972	14.1866	-0.889445	1.2744e-05	14.096	13.1443	0.951679	7.48012e-06	13.728	13.6848	0.0432348	1	12.0082	14.5106
7743	CATMA2A20280	I1	G	AT2G21620	_	_	universal stress protein (USP) family protein / responsive to dessication protein (RD2)	_	_	molecular_function unknown	_	_	cellular_component unknown	_	_	response to dessication	_	_	no targeting	_	_			C				9.65277	10.1429	-0.49012	1	11.6901	9.42906	2.26104	0	11.5537	10.6674	0.88633	1.46373e-05	10.78	10.0248	0.755227	0.0144787	11.6745	9.81436	1.86019	0	9.47827	10.8972
7745	CATMA2A20300	E1	G	AT2G21640	_	_	expressed protein	_	_	molecular_function unknown	_	_	No classification	_	_	No classification	_	_	no targeting	_	_			C				7.98423	9.58931	-1.60509	0	14.237	7.85964	6.37739	0	13.7888	12.9538	0.834979	0.00013431	13.2554	9.12411	4.13129	0	14.0046	9.13084	4.87378	0	7.92743	13.5705
7755	CATMA2A20405	E1	G	AT2G21790	_	_	ribonucleoside-diphosphate reductase small chain, putative / ribonucleotide reductase, putative	_	_	ribonucleoside-diphosphate reductase activity	_	_	ribonucleoside-diphosphate reductase complex	_	_	DNA replication	_	_	no targeting	_	_			C				8.5332	10.3341	-1.80087	0	10.3554	8.63125	1.72413	0	10.2355	11.111	-0.875446	2.36628e-05	11.1845	10.3134	0.871001	0.000204312	10.4488	10.4741	-0.0253317	1	8.66658	11.0015
7857	CATMA2A21470	E1	G	AT2G22980	_	_	serine carboxypeptidase S10 family protein	_	_	serine carboxypeptidase activity	_	_	No classification	_	_	proteolysis and peptidolysis	_	_	no targeting	_	_			C				12.3234	11.1662	1.15715	1.60987e-09	10.4227	12.108	-1.68533	0	10.6236	9.16573	1.45791	0	8.88121	10.9004	-2.01915	0	10.7081	11.0742	-0.366056	1	12.0835	9.07951
7883	CATMA2A21820	E1	G	AT2G23320	_	_	WRKY family transcription factor	_	_	transcription factor activity	_	_	cellular_component unknown	_	_	regulation of transcription, DNA-dependent	_	_	no targeting	_	_			C				10.2065	9.50777	0.69875	0.149724	12.0287	10.439	1.58972	0	11.8701	10.7048	1.16533	1.12275e-11	10.7267	9.67487	1.05187	8.34527e-08	12.0389	9.70498	2.33391	0	10.573	10.832
7897	CATMA2A21910	E2	G	AT2G23450	_	_	protein kinase family protein	_	_	kinase activity	_	_	No classification	_	_	protein amino acid phosphorylation	_	_	no targeting	_	_			C				9.25293	7.80526	1.44767	0	10.0141	9.38052	0.633555	0.943749	9.93377	9.03034	0.903433	6.80302e-06	9.0072	8.12546	0.881742	0.00013367	10.0166	8.05372	1.96283	0	9.28589	8.88632
7950	CATMA2A22490	E1	G	AT2G24150	_	_	expressed protein	_	_	molecular_function unknown	_	_	integral to membrane	_	_	cytolysis	_	_	no targeting	_	_			C				9.40971	10.6966	-1.28692	0	9.44552	9.65625	-0.210732	1	9.45297	10.7644	-1.31142	0	10.9398	10.9525	-0.0127504	1	9.5444	11.17	-1.62563	0	9.51247	10.4936
7953	CATMA2A22515	E2	G	AT2G24180	_	_	cytochrome P450 family protein	_	_	oxygen binding	_	_	endomembrane system	_	_	electron transport	_	_	endo. retic.	_	_			C				12.2481	10.8254	1.42268	0	12.7328	11.9219	0.810893	0.0033227	12.69	12.5448	0.145218	1	12.7312	10.5179	2.21322	0	13.0103	10.6729	2.33742	0	12.048	12.8078
7959	CATMA2A22560	E1	G	AT2G24240	_	_	potassium channel tetramerisation domain-containing protein	_	_	voltage-gated potassium channel activity	_	_	membrane	_	_	potassium ion transport	_	_	no targeting	_	_			C				10.0836	10.2114	-0.127785	1	9.63367	10.8437	-1.20999	8.92122e-11	9.31998	9.02001	0.299963	1	9.06773	10.7829	-1.71514	0	9.28056	10.3667	-1.08618	5.08863e-09	9.20242	7.97849
7994	CATMA2A22930	I1	G	AT2G24600	_	_	ankyrin repeat family protein	_	_	protein binding	_	_	No classification	_	_	No classification	_	_	no targeting	_	_			C				8.12177	9.49628	-1.37451	0	7.45077	8.0906	-0.639826	0.789901	7.72493	8.11485	-0.389922	1	7.96518	9.44875	-1.48357	0	7.5999	9.63939	-2.03949	0	8.26663	7.97619
8030	CATMA2A23310	E1	G	AT2G25000	_	_	WRKY family transcription factor	_	_	transcription factor activity	_	_	cellular_component unknown	_	_	regulation of transcription, DNA-dependent	_	_	no targeting	_	_			C				8.80006	10.6836	-1.88351	0	10.1444	9.41515	0.729272	0.0524645	9.91729	11.7591	-1.8418	0	11.498	10.6339	0.864133	0.000267296	10.0863	11.1825	-1.09619	3.06328e-09	9.29022	11.6687
8048	CATMA2A23510	E1	G	AT2G25200	_	_	expressed protein	_	_	molecular_function unknown	_	_	chloroplast	_	_	No classification	_	_	no targeting	_	_			C				11.751	11.0067	0.744321	0.0354818	9.7559	11.5849	-1.82903	0	10.0311	8.52706	1.50404	0	8.66295	11.1399	-2.47693	0	9.97345	11.0312	-1.05778	2.10278e-08	11.4933	8.23654
8148	CATMA2A24640	E1	G	AT2G26280	_	_	smr (Small MutS Related) domain-containing protein	_	_	ATP binding	_	_	chloroplast	_	_	mismatch repair	_	_	no targeting	_	_			C				10.104	8.26883	1.83517	0	9.94331	9.99097	-0.0476587	1	10.0746	9.38783	0.686736	0.039962	9.2224	8.24281	0.979591	2.23242e-06	10.2759	8.35227	1.92361	0	10.1858	9.38317
8162	CATMA2A24750	E3	G	AT2G26430	_	_	ania-6a type cyclin (RCY1)	_	_	cyclin-dependent protein kinase regulator activity	_	_	No classification	_	_	regulation of transcription	_	_	no targeting	_	_			C		2		9.94411	7.65248	2.29164	0	9.08839	9.67951	-0.591123	1	9.67865	8.57122	1.10743	2.47004e-10	8.55776	7.99626	0.561506	1	9.06028	7.61716	1.44312	0	9.68018	8.03928
8177	CATMA2A24880	E1	G	AT2G26560	_	_	patatin, putative	_	_	nutrient reservoir activity	_	_	No classification	_	_	No classification	_	_	no targeting	_	_			C				10.3958	9.82154	0.574217	1	11.242	10.1111	1.13091	4.70037e-09	11.2641	10.6233	0.640762	0.189276	10.9012	9.91618	0.985024	1.75745e-06	11.581	9.82776	1.75327	0	10.4665	11.0373
8189	CATMA2A25005	E1	G	AT2G26690	_	_	nitrate transporter (NTP2)	_	_	transporter activity	_	_	integral to membrane	_	_	oligopeptide transport	_	_	no targeting	_	_			C				11.4687	11.7039	-0.235206	1	10.1407	11.5459	-1.40521	0	10.1288	10.8285	-0.6997	0.0253151	10.599	11.5137	-0.914647	3.53383e-05	10.1261	11.7549	-1.62882	0	11.3822	10.8152
8198	CATMA2A25100	E1	G	AT2G26800	_	_	hydroxymethylglutaryl-CoA lyase, putative / 3-hydroxy-3-methylglutarate-CoA lyase, putative / HMG-CoA lyase, putative	_	_	hydroxymethylglutaryl-CoA lyase activity	_	_	mitochondrion	_	_	leucine metabolism	_	_	no targeting	_	_			C				10.0557	8.19215	1.86351	0	8.88714	9.56346	-0.676329	0.271653	9.35106	8.37794	0.973119	2.59461e-07	8.1927	8.10187	0.0908228	1	9.30902	8.10927	1.19976	1.12208e-11	9.98391	8.39195
8225	CATMA2A25415	E3	G	AT2G27050	_	_	ethylene-insensitive3-like1 (EIL1)	_	_	transcription regulator activity	_	_	cellular_component unknown	_	_	response to ethylene stimulus	_	_	no targeting	_	_			C		2		10.3057	7.74624	2.55943	0	9.60991	10.0044	-0.39448	1	10.4451	9.74989	0.695192	0.0296966	9.73194	8.19675	1.53519	0	10.3707	8.06714	2.3036	0	10.7889	9.78536
8277	CATMA2A25970	E3	G	AT2G27530	_	_	60S ribosomal protein L10A (RPL10aB)	_	_	structural constituent of ribosome	_	_	large ribosomal subunit	_	_	protein biosynthesis	_	_	no targeting	_	_			C				10.6509	11.3819	-0.730918	0.0546643	11.2539	9.79869	1.45523	0	11.6326	12.5886	-0.956027	5.90699e-07	12.7323	11.0503	1.68191	0	12.0855	11.3427	0.74281	0.0127201	10.4446	12.9402
8331	CATMA2A26586	E1	G	AT2G28200	_	_	zinc finger (C2H2 type) family protein	_	_	zinc ion binding	_	_	chloroplast	_	_	regulation of transcription	_	_	no targeting	_	_			C				8.33645	7.75574	0.580708	1	7.55004	9.42594	-1.8759	0	7.58519	7.43808	0.147105	1	7.43342	9.04693	-1.61351	0	7.78478	9.19693	-1.41215	0	9.42254	7.49801
8389	CATMA2A27220	I3	G	AT2G28820	_	_	ribosomal protein L16 family protein	_	_	structural constituent of ribosome	_	_	ribosome	_	_	protein biosynthesis	_	_	mitochondria	_	_			C				8.03657	8.08562	-0.0490438	1	10.8488	7.85229	2.99651	0	10.8077	9.81384	0.993878	9.37437e-08	9.7078	8.12847	1.57933	0	11.0147	8.15686	2.85787	0	8.04724	9.85666
8392	CATMA2A27250	E3	G	AT2G28860	_	_	cytochrome P450 family protein	_	_	oxygen binding	_	_	endomembrane system	_	_	electron transport	_	_	endo. retic.	_	_			C				7.34073	8.53773	-1.19701	2.18762e-10	10.493	7.46829	3.02468	0	10.5504	10.0305	0.519875	1	10.1473	9.04485	1.10247	7.31341e-09	11.0284	9.07995	1.9484	0	7.59738	10.0177
8397	CATMA2A27300	E1	G	AT2G28910	_	_	CAX-interacting protein 4 (CAXIP4)	_	_	nucleic acid binding	_	_	mitochondrion	_	_	No classification	_	_	nucleus	_	_			C				9.0485	7.3901	1.6584	0	9.10757	9.33406	-0.226495	1	9.2292	8.29761	0.93159	1.86919e-06	8.37994	7.90857	0.47137	1	9.19843	7.6172	1.58123	0	9.29314	7.98194
8431	CATMA2A27750	E1	G	AT2G29350	_	_	tropinone reductase, putative / tropine dehydrogenase, putative	_	_	alcohol dehydrogenase activity	_	_	membrane	_	_	aging	_	_	no targeting	_	_			C				9.69977	8.65281	1.04696	2.91358e-07	11.3584	9.07848	2.27995	0	11.4896	10.5534	0.936165	1.50983e-06	10.5314	8.29504	2.23637	0	11.5497	8.18067	3.36901	0	9.19318	10.3764
8451	CATMA2A28000	I1	G	AT2G29630	_	_	thiamine biosynthesis family protein / thiC family protein	_	_	catalytic activity	_	_	chloroplast	_	_	thiamin biosynthesis	_	_	plastid	_	_			C		2	0	9.62712	7.50046	2.12666	0	9.11544	9.60209	-0.486657	1	9.10869	8.81571	0.292981	1	8.61394	7.20402	1.40992	0	9.07108	7.13488	1.9362	0	9.64911	8.83223
8457	CATMA2A28060	E3	G	AT2G29670	_	_	expressed protein	_	_	molecular_function unknown	_	_	chloroplast	_	_	No classification	_	_	plastid	_	_			C		2		11.1778	8.9788	2.19902	0	10.0661	10.8476	-0.781544	0.00924798	10.1114	9.21201	0.899424	8.15147e-06	9.17497	8.82976	0.345205	1	10.5427	9.1574	1.38532	0	11.4442	9.70005
8462	CATMA2A28085	E2	G	AT2G29720	_	_	monooxygenase family protein	_	_	monooxygenase activity	_	_	mitochondrion	_	_	aromatic compound metabolism	_	_	mitochondria	_	_			C				8.12378	7.57892	0.544858	1	8.99783	8.03358	0.964255	8.87247e-06	9.03174	7.79936	1.23238	0	7.78107	7.52515	0.255919	1	9.24456	7.64181	1.60275	0	8.01484	7.97504
8501	CATMA2A28530	E1	G	AT2G30250	_	_	WRKY family transcription factor	_	_	transcription factor activity	_	_	cellular_component unknown	_	_	regulation of transcription, DNA-dependent	_	_	no targeting	_	_			C				9.1996	8.44919	0.750408	0.0290887	10.8449	9.69172	1.15316	1.57237e-09	9.9401	9.00889	0.931211	1.90245e-06	9.83209	8.68937	1.14271	9.77369e-10	10.9136	8.81138	2.10217	0	9.11327	9.3475
8521	CATMA2A28715	E2	G	AT2G30440	_	_	chloroplast thylakoidal processing peptidase	_	_	peptidase activity	_	_	membrane	_	_	proteolysis and peptidolysis	_	_	no targeting	_	_			C				12.5008	11.0469	1.4539	0	12.8482	12.0968	0.751425	0.025487	12.7967	11.9469	0.849816	7.17107e-05	12.1149	10.7253	1.38962	0	13.1921	10.9299	2.26221	0	12.3793	12.3421
8551	CATMA2A29030	E1	G	AT2G30780	_	_	pentatricopeptide (PPR) repeat-containing protein	_	_	molecular_function unknown	_	_	mitochondrion	_	_	biological_process unknown	_	_	no targeting	_	_			C				7.63298	9.08229	-1.44931	0	7.80816	7.72914	0.0790164	1	7.87628	8.53733	-0.661049	0.0964639	8.29814	9.08534	-0.787202	0.00472524	7.65139	9.23847	-1.58709	0	7.69703	8.44665
8612	CATMA2A29600	E2	G	AT2G31370	_	_	bZIP transcription factor (POSF21)	_	_	transcription factor activity	_	_	chloroplast	_	_	regulation of transcription, DNA-dependent	_	_	no targeting	_	_			C				9.64497	10.5767	-0.931769	3.90998e-05	11.742	9.64684	2.09512	0	11.4554	12.0474	-0.591991	0.884116	12.2029	10.4905	1.71236	0	11.9899	10.7836	1.20635	5.6104e-12	9.75439	12.3954
8619	CATMA2A29670	E3	G	AT2G31430	_	_	invertase/pectin methylesterase inhibitor family protein	_	_	pectinesterase inhibitor activity	_	_	endomembrane system	_	_	No classification	_	_	endo. retic.	_	_			C		2		9.15296	8.96783	0.185128	1	10.1035	9.05696	1.04659	2.46789e-07	10.4729	11.2503	-0.777374	0.00139021	10.878	8.97395	1.90404	0	10.4823	9.32526	1.15706	1.23429e-10	9.41941	11.1947
8622	CATMA2A29700	E1	G	AT2G31460	_	_	hypothetical protein	_	_	molecular_function unknown	_	_	cellular_component unknown	_	_	biological_process unknown	_	_	no targeting	_	_			C				10.5553	7.49822	3.05712	0	10.3288	10.949	-0.620134	1	10.3317	9.43134	0.900369	7.81193e-06	9.06082	7.87189	1.18893	8.9873e-11	10.5007	8.01787	2.48282	0	11.1426	9.56886
8630	CATMA2A29810	E1	G	AT2G31560	_	_	expressed protein	_	_	molecular_function unknown	_	_	No classification	_	_	No classification	_	_	no targeting	_	_			C				11.101	13.0649	-1.96389	0	12.6438	11.5509	1.09286	2.91278e-08	12.0715	13.716	-1.64445	0	13.4852	12.7977	0.687467	0.134627	12.6152	13.5681	-0.952918	2.89494e-06	11.1946	13.9464
8681	CATMA2A30340	E1	G	AT2G32060	_	_	40S ribosomal protein S12 (RPS12C)	_	_	structural constituent of ribosome	_	_	intracellular	_	_	protein biosynthesis	_	_	no targeting	_	_			C				9.4322	11.1762	-1.74405	0	11.0355	9.54511	1.49042	0	10.8905	12.2343	-1.34378	0	12.0292	10.8518	1.17737	1.62895e-10	11.1652	11.2536	-0.0884404	1	9.27511	12.2344
8687	CATMA2A30410	E1	G	AT2G32150	_	_	haloacid dehalogenase-like hydrolase family protein	_	_	hydrolase activity	_	_	No classification	_	_	metabolism	_	_	no targeting	_	_			C				13.9841	13.3461	0.637962	0.896737	13.0633	14.2131	-1.14975	1.86231e-09	13.709	12.0722	1.63679	0	11.7964	14.004	-2.20759	0	13.3504	13.8779	-0.527484	1	14.4357	11.6946
8694	CATMA2A30540	I2	G	AT2G32240	_	_	expressed protein	_	_	molecular_function unknown	_	_	No classification	_	_	No classification	_	_	no targeting	_	_			C		2	1	7.51248	7.197	0.315476	1	8.9576	7.72491	1.23269	2.78788e-11	9.13772	8.54656	0.591152	0.906985	8.61586	7.31657	1.29929	0	9.10001	7.16364	1.93636	0	7.68021	8.50532
8710	CATMA2A30680	E2	G	AT2G32380	_	_	expressed protein	_	_	molecular_function unknown	_	_	endomembrane system	_	_	No classification	_	_	endo. retic.	_	_			C				7.92629	9.65598	-1.72969	0	9.11643	8.12135	0.995082	2.39785e-06	9.07918	9.87579	-0.79661	0.00064828	9.89848	9.58016	0.318323	1	9.11896	9.90106	-0.782097	0.00307752	8.1377	9.96293
8739	CATMA2A30970	E1	G	AT2G32720	_	_	cytochrome b5, putative	_	_	molecular_function unknown	_	_	No classification	_	_	electron transport	_	_	no targeting	_	_			C				8.34206	9.95305	-1.61099	0	8.97001	8.33778	0.632235	0.979552	9.13398	9.96508	-0.831097	0.000158005	9.8608	9.75894	0.101857	1	9.08981	10.0031	-0.913257	1.63981e-05	8.44959	9.79785
8780	CATMA2A31230	E3	G	AT2G33060	_	_	leucine-rich repeat family protein	_	_	kinase activity	_	_	endomembrane system	_	_	defense response	_	_	endo. retic.	_	_			C				8.7203	9.76568	-1.04539	3.12718e-07	8.52832	9.02724	-0.498916	1	8.43262	8.76928	-0.336664	1	8.54259	9.7719	-1.22931	1.12341e-11	8.55288	10.312	-1.75909	0	9.07587	8.82857
8786	CATMA2A31305	E1	G	AT2G33150	_	_	acetyl-CoA C-acyltransferase, putative / 3-ketoacyl-CoA thiolase, putative	_	_	acetyl-CoA C-acyltransferase activity	_	_	mitochondrion	_	_	fatty acid beta-oxidation	_	_	no targeting	_	_			C				8.81319	7.60563	1.20757	1.29014e-10	9.49559	8.7665	0.729089	0.0527743	9.21412	8.1485	1.06562	2.369e-09	8.2188	7.4844	0.734398	0.029335	9.40511	7.4676	1.93751	0	8.79173	8.31963
8793	CATMA2A31360	E1	G	AT2G33210	_	_	chaperonin, putative	_	_	chaperone activity	_	_	mitochondrion	_	_	inflammatory response	_	_	mitochondria	_	_			C				8.03885	9.86662	-1.82777	0	10.4903	7.90614	2.58417	0	10.6689	11.306	-0.637102	0.213307	11.3831	10.1137	1.2694	0	10.9719	10.1746	0.797286	0.00174569	8.01607	11.2122
8858	CATMA2A32020	E1	G	AT2G33830	_	_	dormancy/auxin associated family protein	_	_	ATP binding	_	_	No classification	_	_	physiological process	_	_	no targeting	_	_			C				12.6244	12.0687	0.555706	1	11.6445	12.5447	-0.900186	0.00011868	11.7005	9.65821	2.0423	0	9.9428	12.3038	-2.36099	0	11.8583	12.234	-0.375774	1	12.7807	9.71175
8908	CATMA2A32570	E1	G	AT2G34420	_	_	chlorophyll A-B binding protein / LHCII type I (LHB1B2)	_	_	chlorophyll binding	_	_	thylakoid membrane	_	_	photosynthesis light harvesting in photosystem II	_	_	plastid	_	_			C				13.6763	14.8977	-1.2214	6.17022e-11	13.9614	14.3099	-0.348469	1	13.9725	14.2973	-0.32479	1	13.4529	14.6464	-1.19348	6.74047e-11	13.2593	14.8667	-1.60731	0	14.3585	14.293
8909	CATMA2A32580	E1	G	AT2G34430	_	_	chlorophyll A-B binding protein / LHCII type I (LHB1B1)	_	_	chlorophyll binding	_	_	thylakoid membrane	_	_	photosynthesis light harvesting in photosystem II	_	_	plastid	_	_			C				11.3776	12.4834	-1.1058	1.93184e-08	10.8662	11.8644	-0.998222	2.09404e-06	11.2979	11.4165	-0.118637	1	10.8766	12.3392	-1.46261	0	10.6524	12.472	-1.81955	0	11.8063	11.0826
8915	CATMA2A32630	E2	G	AT2G34490	_	_	cytochrome P450 family protein	_	_	oxygen binding	_	_	endomembrane system	_	_	electron transport	_	_	endo. retic.	_	_			C				8.71802	11.6811	-2.96311	0	11.5854	8.76298	2.82245	0	11.6076	12.1708	-0.563128	1	12.34	11.6651	0.674943	0.199017	11.624	11.8069	-0.182916	1	8.90459	12.4279
8916	CATMA2A32640	E1	G	AT2G34500	_	_	cytochrome P450 family protein	_	_	oxygen binding	_	_	endomembrane system	_	_	electron transport	_	_	endo. retic.	_	_			C				8.71431	8.47991	0.234402	1	12.8825	8.79879	4.08372	0	12.8599	11.5585	1.30144	0	11.6782	8.62852	3.04969	0	13.1278	8.62157	4.50627	0	9.00141	11.7011
8944	CATMA2A32880	I2	G	AT2G34750	_	_	RNA polymerase I specific transcription initiation factor RRN3 family protein	_	_	RNA polymerase I transcription factor activity	_	_	No classification	_	_	No classification	_	_	no targeting	_	_			C		2	0	9.12912	7.60778	1.52134	0	9.65049	9.05027	0.600219	1	9.73774	9.41596	0.32178	1	9.35681	7.58548	1.77133	0	9.82246	7.5554	2.26707	0	9.41785	9.74196
8984	CATMA2A33320	E3	G	AT2G35170	_	_	MORN (Membrane Occupation and Recognition Nexus) repeat-containing protein /phosphatidylinositol-4-phosphate 5-kinase-related	_	_	molecular_function unknown	_	_	cellular_component unknown	_	_	biological_process unknown	_	_	no targeting	_	_			C		2		10.395	8.62934	1.76569	0	8.83667	10.2731	-1.43642	0	8.92685	7.7633	1.16355	1.12275e-11	8.13501	8.85919	-0.724179	0.0412032	9.51988	9.08461	0.435269	1	10.3305	7.71086
9063	CATMA2A34180	E1	G	AT2G35980	_	_	harpin-induced family protein (YLS9) / HIN1 family protein / harpin-responsive family protein	_	_	molecular_function unknown	_	_	cellular_component unknown	_	_	aging	_	_	no targeting	_	_			C				7.56602	7.62148	-0.0554588	1	9.27728	7.44363	1.83365	0	9.09076	8.57231	0.518454	1	8.80319	7.48694	1.31625	0	9.50068	7.59464	1.90604	0	7.49747	8.88927
9113	CATMA2A34710	E1	G	AT2G36460	_	_	fructose-bisphosphate aldolase, putative	_	_	fructose-bisphosphate aldolase activity	_	_	cytoplasm	_	_	pentose-phosphate shunt	_	_	no targeting	_	_			C				11.4142	11.7727	-0.358589	1	14.0133	11.6076	2.40565	0	13.5671	13.0678	0.499299	1	13.427	12.2287	1.19825	5.61706e-11	13.9733	12.2005	1.77283	0	11.7978	13.554
9119	CATMA2A34770	E1	G	AT2G36530	_	_	enolase	_	_	phosphopyruvate hydratase activity	_	_	cytoplasm	_	_	response to light	_	_	no targeting	_	_			C				9.73299	10.9716	-1.23861	2.24372e-11	13.2551	9.70041	3.55469	0	12.7575	12.9972	-0.23968	1	13.4398	10.99	2.44985	0	13.412	11.2467	2.16522	0	9.84008	13.6137
9126	CATMA2A34850	E2	G	AT2G36620	_	_	60S ribosomal protein L24 (RPL24A)	_	_	structural constituent of ribosome	_	_	ribosome	_	_	ribosome biogenesis	_	_	nucleus	_	_			C				9.63425	12.019	-2.38472	0	11.4836	9.69425	1.78931	0	11.0892	12.3477	-1.25852	0	12.4114	11.6413	0.770097	0.00864797	11.3951	11.9593	-0.564204	1	9.40824	12.4918
9127	CATMA2A34860	E1	G	AT2G36630	_	_	expressed protein	_	_	molecular_function unknown	_	_	endomembrane system	_	_	N-terminal protein myristoylation	_	_	endo. retic.	_	_			C				11.219	9.23313	1.98591	0	9.55073	10.9291	-1.37838	0	9.51593	9.219	0.296936	1	9.19179	9.10186	0.0899251	1	10.0101	9.3586	0.651503	0.264438	10.7224	8.91697
9138	CATMA2A34980	E2	G	AT2G36750	_	_	UDP-glucoronosyl/UDP-glucosyl transferase family protein	_	_	transferase activity, transferring glycosyl groups	_	_	endomembrane system	_	_	metabolism	_	_	endo. retic.	_	_			C				7.8252	6.84197	0.983229	4.68724e-06	9.60169	7.77647	1.82522	0	9.66681	9.22925	0.437557	1	8.61388	6.90552	1.70836	0	9.59622	6.95045	2.64576	0	7.91988	9.2545
9158	CATMA2A35230	E1	G	AT2G36950	_	_	heavy-metal-associated domain-containing protein	_	_	metal ion binding	_	_	No classification	_	_	metal ion transport	_	_	no targeting	_	_			C				11.0228	9.78884	1.23394	3.36557e-11	11.6105	10.8655	0.744999	0.0314896	11.4308	11.1671	0.263711	1	11.2479	9.53132	1.71662	0	11.6856	9.64522	2.04042	0	10.8722	11.2479
9179	CATMA2A35430	E2	G	AT2G37130	_	_	peroxidase 21 (PER21) (P21) (PRXR5)	_	_	molecular_function unknown	_	_	endomembrane system	_	_	electron transport	_	_	endo. retic.	_	_			C				11.0598	12.493	-1.43322	0	10.9218	11.2585	-0.336656	1	10.8841	11.6947	-0.810584	0.000368383	11.6983	12.6082	-0.909967	4.28207e-05	10.9951	12.7918	-1.79665	0	11.1182	11.7037
9188	CATMA2A35530	E2	G	AT2G37250	_	_	adenylate kinase family protein	_	_	nucleotide kinase activity	_	_	cytoplasm	_	_	cell growth and/or maintenance	_	_	mitochondria	_	_			C				9.1342	9.55374	-0.419542	1	10.919	9.31472	1.60433	0	10.804	11.3079	-0.503906	1	11.2412	9.44754	1.79366	0	10.944	9.76555	1.17849	3.92728e-11	9.20111	11.326
9201	CATMA2A35670	E2	G	AT2G37400	_	_	chloroplast lumen common family protein	_	_	molecular_function unknown	_	_	thylakoid lumen (sensu Viridiplantae)	_	_	No classification	_	_	plastid	_	_			C				10.0471	11.6787	-1.63163	0	11.6069	10.1074	1.49952	0	11.4633	12.3044	-0.841122	0.000103711	12.2223	11.3257	0.896615	7.36827e-05	11.7201	11.733	-0.012968	1	9.89058	12.3752
9216	CATMA2A35830	E2	G	AT2G37540	_	_	short-chain dehydrogenase/reductase (SDR) family protein	_	_	oxidoreductase activity	_	_	chloroplast	_	_	chlorophyll biosynthesis	_	_	no targeting	_	_			C				11.1294	9.04844	2.08093	0	10.6058	10.8072	-0.20143	1	11.0192	9.47938	1.53982	0	9.44211	9.09413	0.34798	1	10.8233	9.02024	1.80302	0	11.0389	9.42333
9262	CATMA2A36270	E1	G	AT2G37970	_	_	SOUL heme-binding family protein	_	_	binding	_	_	No classification	_	_	N-terminal protein myristoylation	_	_	no targeting	_	_			C				13.4825	12.4965	0.985998	4.16885e-06	14.2742	12.9929	1.2813	0	14.0255	13.3345	0.691092	0.0343097	13.6685	12.1887	1.47974	0	14.4508	12.2829	2.16792	0	12.93	13.3568
9287	CATMA2A36520	E3	G	AT2G38210	_	_	ethylene-responsive protein, putative	_	_	molecular_function unknown	_	_	No classification	_	_	response to ethylene stimulus	_	_	no targeting	_	_			C				13.0907	10.0471	3.04354	0	10.8742	12.6577	-1.78348	0	11.1893	9.10635	2.08296	0	9.46746	10.415	-0.947505	8.93725e-06	11.5719	10.3419	1.22991	0	12.4629	8.64482
9303	CATMA2A36695	E1	G	AT2G38400	_	_	alanine--glyoxylate aminotransferase, putative / beta-alanine-pyruvate aminotransferase, putative / AGT, putative	_	_	alanine-glyoxylate transaminase activity	_	_	cytoplasm	_	_	aminobutyrate metabolism	_	_	mitochondria	_	_			C				12.5382	10.4999	2.03826	0	10.6629	12.5096	-1.84674	0	10.7338	8.84773	1.88602	0	8.93302	10.7606	-1.82754	0	10.906	10.671	0.235021	1	12.4653	8.70086
9315	CATMA2A36820	E3	G	AT2G38540	_	_	nonspecific lipid transfer protein 1 (LTP1)	_	_	lipid binding	_	_	endomembrane system	_	_	lipid transport	_	_	endo. retic.	_	_			C				11.6077	13.3666	-1.75882	0	12.3673	12.4602	-0.0929702	1	12.0178	13.1122	-1.09434	5.05236e-10	12.5837	13.4008	-0.817142	0.00159204	12.1624	14.0707	-1.90829	0	12.6705	13.7678
9340	CATMA2A37070	E1	G	AT2G38800	_	_	calmodulin-binding protein-related	_	_	calmodulin binding	_	_	No classification	_	_	No classification	_	_	no targeting	_	_			C				13.0013	10.9607	2.04063	0	12.0249	12.6844	-0.659463	0.447833	12.1469	11.2148	0.932092	1.826e-06	11.2513	11.0488	0.202558	1	11.9795	10.7839	1.19562	1.68312e-11	12.8878	11.2772
9352	CATMA2A37175	E2	G	AT2G38940	_	_	phosphate transporter (PT2)	_	_	carbohydrate transporter activity	_	_	membrane	_	_	carbohydrate transport	_	_	no targeting	_	_			C				7.1529	7.91218	-0.759275	0.0217205	8.64213	7.41813	1.224	4.46061e-11	8.4565	10.3519	-1.89535	0	10.5012	8.48976	2.01142	0	8.86293	8.71637	0.14656	1	7.43459	10.5211
9360	CATMA2A37270	E1	G	AT2G39030	_	_	GCN5-related N-acetyltransferase (GNAT) family protein	_	_	N-acetyltransferase activity	_	_	No classification	_	_	metabolism	_	_	no targeting	_	_			C				6.94609	9.03162	-2.08553	0	6.83455	6.69696	0.137584	1	6.92593	7.84795	-0.922019	2.91217e-06	7.81518	8.96253	-1.14735	7.69538e-10	6.8156	8.83063	-2.01503	0	7.23871	8.00492
9413	CATMA2A37840	E1	G	AT2G39570	_	_	ACT domain-containing protein	_	_	amino acid binding	_	_	intracellular	_	_	metabolism	_	_	no targeting	_	_			C				14.7215	13.238	1.48352	0	12.9147	14.8063	-1.89165	0	13.8534	11.9331	1.92033	0	11.5607	13.9321	-2.37136	0	13.2943	13.8022	-0.507904	1	14.9211	11.0637
9439	CATMA2A38060	E2	G	AT2G39820	_	_	eukaryotic translation initiation factor 6, putative / eIF-6, putative	_	_	translation initiation factor activity	_	_	No classification	_	_	translational initiation	_	_	no targeting	_	_			C				9.4171	9.88594	-0.468837	1	12.1849	9.12726	3.05759	0	12.2725	11.89	0.382505	1	12.1233	9.65003	2.47325	0	11.9203	9.26167	2.65866	0	9.24686	11.8926
9457	CATMA2A38220	E2	G	AT2G40000	_	_	expressed protein	_	_	molecular_function unknown	_	_	No classification	_	_	No classification	_	_	no targeting	_	_			C				9.7427	7.62802	2.11469	0	8.58976	9.45746	-0.867692	0.000414459	8.80105	7.55828	1.24277	0	7.41919	7.78933	-0.37015	1	8.92445	7.85869	1.06576	1.41663e-08	9.66387	7.69894
9459	CATMA2A38240	E3	G	AT2G40010	_	_	60S acidic ribosomal protein P0 (RPP0A)	_	_	structural constituent of ribosome	_	_	ribosome	_	_	translational elongation	_	_	no targeting	_	_			C		2		9.02124	9.38996	-0.368715	1	10.508	8.84142	1.66656	0	10.2957	11.0674	-0.771661	0.00173781	11.611	9.54169	2.0693	0	10.4844	9.28628	1.19812	1.12208e-11	8.76289	10.9988
9496	CATMA2A38620	E1	G	AT2G40340	_	_	AP2 domain-containing transcription factor, putative (DRE2B)	_	_	transcription factor activity	_	_	nucleus	_	_	regulation of transcription, DNA-dependent	_	_	no targeting	_	_			C				8.49329	8.19969	0.293607	1	11.3652	8.52351	2.8417	0	11.2786	10.3997	0.878821	2.04001e-05	10.3332	8.11839	2.21485	0	11.4928	8.21623	3.27659	0	8.52105	10.3862
9503	CATMA2A38710	E3	G	AT2G40420	_	_	amino acid transporter family protein	_	_	amino acid-polyamine transporter activity	_	_	membrane	_	_	amino acid transport	_	_	no targeting	_	_			C				11.6999	9.9873	1.71257	0	10.9914	12.034	-1.04258	2.95644e-07	10.9445	9.39375	1.55071	0	9.2943	10.2089	-0.914586	3.54278e-05	10.7435	10.1988	0.544686	1	11.7606	9.16536
9548	CATMA2A39180	E1	G	AT2G40840	_	_	glycoside hydrolase family 77 protein	_	_	4-alpha-glucanotransferase activity	_	_	No classification	_	_	carbohydrate metabolism	_	_	plastid	_	_			C				10.3475	11.9764	-1.62891	0	10.4274	10.064	0.363307	1	10.2085	12.1577	-1.94923	0	11.9253	11.3885	0.536804	1	10.5801	11.9401	-1.35998	0	10.4563	12.6263
9590	CATMA2A39600	E1	G	AT2G41250	_	_	haloacid dehalogenase-like hydrolase family protein	_	_	hydrolase activity	_	_	mitochondrion	_	_	metabolism	_	_	mitochondria	_	_			C				11.5399	11.2416	0.298297	1	9.6665	11.5739	-1.90744	0	10.6851	9.92454	0.760539	0.00267162	10.0459	12.3488	-2.30295	0	10.2169	11.6436	-1.42663	0	11.7323	9.10249
9591	CATMA2A39610	E3	G	AT2G41260	_	_	glycine-rich protein / late embryogenesis abundant protein (M17)	_	_	molecular_function unknown	_	_	endomembrane system	_	_	embryonic development	_	_	endo. retic.	_	_			C				10.8822	9.20868	1.67355	0	9.56417	11.5875	-2.02331	0	9.68262	9.37563	0.306996	1	8.78133	9.47445	-0.693122	0.112598	9.79408	10.1149	-0.32079	1	11.4834	9.44681
9604	CATMA2A39750	E1	G	AT2G41380	_	_	embryo-abundant protein-related	_	_	molecular_function unknown	_	_	No classification	_	_	No classification	_	_	no targeting	_	_			C				9.04005	9.31601	-0.275956	1	12.4659	9.00502	3.46086	0	12.2205	11.692	0.528485	1	12.0148	9.2486	2.7662	0	12.316	8.97256	3.34349	0	8.94094	11.8703
9630	CATMA2A40030	E1	G	AT2G41650	_	_	expressed protein	_	_	molecular_function unknown	_	_	No classification	_	_	No classification	_	_	no targeting	_	_			C				9.70571	11.7152	-2.00948	0	11.9121	9.89904	2.01307	0	11.7917	12.5168	-0.725174	0.0100859	12.4346	11.4784	0.95625	6.15044e-06	11.972	11.8466	0.125313	1	9.8067	12.5909
9671	CATMA2A40490	E3	G	AT2G42100	_	_	actin, putative	_	_	structural constituent of cytoskeleton	_	_	actin cytoskeleton	_	_	No classification	_	_	no targeting	_	_			C				11.5315	9.79576	1.7357	0	11.4035	11.2548	0.148693	1	11.4503	11.1526	0.297724	1	10.8595	9.44856	1.41095	0	11.1669	9.62317	1.54368	0	11.1338	10.9604
9678	CATMA2A40560	E3	G	AT2G42170	_	_	actin, putative	_	_	structural constituent of cytoskeleton	_	_	actin cytoskeleton	_	_	No classification	_	_	no targeting	_	_			C				9.12343	7.40539	1.71804	0	9.39978	9.7623	-0.362524	1	9.38867	8.33267	1.056	3.93523e-09	8.76292	8.2383	0.524616	1	9.68113	8.03786	1.64327	0	10.035	8.75496
9692	CATMA2A40710	E2	G	AT2G42320	_	_	nucleolar protein gar2-related	_	_	molecular_function unknown	_	_	No classification	_	_	No classification	_	_	no targeting	_	_			C				8.05004	10.1736	-2.12356	0	8.44452	8.20905	0.235475	1	8.38266	9.76305	-1.38039	0	10.0498	10.3549	-0.305157	1	8.73233	10.7811	-2.04879	0	8.33862	9.98804
9799	CATMA2A41750	E1	G	AT2G43330	_	_	sugar transporter family protein	_	_	carbohydrate transporter activity	_	_	membrane	_	_	carbohydrate transport	_	_	no targeting	_	_			C				9.91999	9.50224	0.417747	1	8.30183	9.96261	-1.66078	0	8.33543	7.91722	0.418211	1	7.8104	9.64369	-1.8333	0	8.45453	9.75737	-1.30285	0	9.76274	7.8113
9820	CATMA2A41940	E2	G	AT2G43530	_	_	trypsin inhibitor, putative	_	_	trypsin inhibitor activity	_	_	endomembrane system	_	_	pathogenesis	_	_	endo. retic.	_	_			C				8.28474	8.74939	-0.464658	1	9.25956	9.87159	-0.612039	1	9.2862	9.93266	-0.64646	0.156937	9.95576	10.8704	-0.914651	3.53324e-05	9.4082	11.0789	-1.67074	0	10.0192	9.98688
9828	CATMA2A42040	E1	G	AT2G43620	_	_	chitinase, putative	_	_	chitinase activity	_	_	endomembrane system	_	_	cell wall catabolism	_	_	endo. retic.	_	_			C				10.6922	11.5835	-0.891269	0.000192325	8.81935	10.3592	-1.53981	0	9.03067	9.76429	-0.733626	0.00738192	9.60239	11.2576	-1.6552	0	9.08214	11.6025	-2.52036	0	10.376	9.44275
9837	CATMA2A42120	E2	G	AT2G43710	_	_	acyl-(acyl-carrier-protein) desaturase / stearoyl-ACP desaturase (SSI2)	_	_	acyl-[acyl-carrier protein] desaturase activity	_	_	chloroplast	_	_	jasmonic acid biosynthesis	_	_	plastid	_	_			C				9.8086	8.18828	1.62032	0	9.54266	9.90001	-0.35735	1	9.41675	9.62928	-0.212528	1	9.51854	8.2123	1.30624	0	9.61386	8.55372	1.06014	1.87163e-08	9.9916	9.78793
9877	CATMA2A42540	E1	G	AT2G44120	_	_	60S ribosomal protein L7 (RPL7C)	_	_	structural constituent of ribosome	_	_	large ribosomal subunit	_	_	protein biosynthesis	_	_	no targeting	_	_			C				11.0193	12.6703	-1.651	0	12.717	10.9233	1.79366	0	12.4712	13.2765	-0.805216	0.000458224	13.4154	12.3115	1.10393	6.80788e-09	12.6777	12.472	0.205696	1	10.9522	13.6217
9899	CATMA2A42790	E3	G	AT2G44380	_	_	DC1 domain-containing protein	_	_	DNA binding	_	_	mitochondrion	_	_	regulation of transcription, DNA-dependent	_	_	no targeting	_	_			C				9.43824	9.03707	0.401169	1	7.5487	9.44068	-1.89198	0	7.75812	7.4889	0.26922	1	7.49543	9.16752	-1.67209	0	7.75425	9.21094	-1.45669	0	9.37194	7.29201
9941	CATMA2A43255	E2	G	AT2G44790	_	_	uclacyanin II	_	_	copper ion binding	_	_	endomembrane system	_	_	electron transport	_	_	endo. retic.	_	_			C				11.7582	8.88226	2.87591	0	11.7349	11.2142	0.520734	1	11.6543	10.0582	1.59604	0	10.5562	9.07266	1.48355	0	12.3655	9.06606	3.29948	0	11.7038	10.4021
10015	CATMA2A43960	E3	G	AT2G45550	_	_	cytochrome P450 family protein	_	_	oxygen binding	_	_	mitochondrion	_	_	electron transport	_	_	endo. retic.	_	_			C		2		8.69762	7.7289	0.968727	8.61629e-06	11.1525	8.80121	2.35128	0	10.85	9.62014	1.22989	0	9.37758	7.35806	2.01952	0	11.2854	7.68228	3.60314	0	8.74384	9.77343
10017	CATMA2A43970	E1	G	AT2G45570	_	_	cytochrome P450 76C2, putative (CYP76C2) (YLS6)	_	_	oxygen binding	_	_	endomembrane system	_	_	electron transport	_	_	endo. retic.	_	_			C				8.00691	7.14362	0.863291	0.000555841	10.5746	7.71431	2.86028	0	10.5819	9.22982	1.35206	0	9.31197	7.29829	2.01368	0	10.8341	7.02986	3.80421	0	8.00674	9.4364
10022	CATMA2A44020	E1	G	AT2G45620	_	_	nucleotidyltransferase family protein	_	_	nucleotidyltransferase activity	_	_	No classification	_	_	No classification	_	_	no targeting	_	_			C				10.2306	8.15552	2.07509	0	9.59466	10.002	-0.407294	1	9.57149	8.76612	0.805369	0.000455395	8.6769	8.02251	0.654389	0.372641	9.86258	8.20746	1.65513	0	10.0015	8.85143
10109	CATMA2A44900	E1	G	AT2G46500	_	_	phosphatidylinositol 3- and 4-kinase family protein / ubiquitin family protein	_	_	inositol/phosphatidylinositol kinase activity	_	_	No classification	_	_	ubiquitin cycle	_	_	no targeting	_	_			C				8.59879	7.37161	1.22718	4.48743e-11	9.43575	8.57751	0.858246	0.000591322	9.49309	8.94269	0.55039	1	8.77853	7.33693	1.44159	0	9.63196	7.30602	2.32594	0	8.72122	8.83422
10126	CATMA2A45080	E1	G	AT2G46650	_	_	cytochrome b5, putative	_	_	molecular_function unknown	_	_	No classification	_	_	electron transport	_	_	no targeting	_	_			C				7.34041	9.15949	-1.81909	0	7.7999	7.27673	0.523175	1	7.88237	9.61054	-1.72818	0	9.27804	8.56829	0.70975	0.0660662	8.07395	9.20346	-1.1295	5.44209e-10	7.573	10.1145
10164	CATMA2A45470	E2	G	AT2G47000	_	_	multidrug resistant (MDR) ABC transporter, putative	_	_	ATP-binding cassette (ABC) transporter activity	_	_	inner membrane	_	_	amino acid transport	_	_	no targeting	_	_			C				6.47756	6.45785	0.0197163	1	9.20977	6.37334	2.83643	0	9.18706	8.164	1.02307	2.16297e-08	7.96626	6.55909	1.40716	0	9.16937	6.48927	2.6801	0	6.76987	8.24425
10189	CATMA2A45740	E1	G	AT2G47270	_	_	expressed protein	_	_	transcription factor activity	_	_	chloroplast	_	_	regulation of transcription	_	_	plastid	_	_			C				10.818	8.92846	1.88951	0	8.84758	11.1959	-2.34829	0	9.0325	7.48181	1.55069	0	7.32314	9.25795	-1.93481	0	9.05474	9.4396	-0.384866	1	10.2211	6.939
10209	CATMA2A45920	E1	G	AT2G47470	_	_	thioredoxin family protein	_	_	thiol-disulfide exchange intermediate activity	_	_	endomembrane system	_	_	electron transport	_	_	endo. retic.	_	_			C				10.362	12.0979	-1.73595	0	11.1224	10.1099	1.01253	1.12351e-06	10.6841	11.8207	-1.13662	5.05236e-11	12.1047	11.6111	0.493613	1	11.0897	11.716	-0.626316	0.572533	10.1363	12.2073
10224	CATMA2A46040	E1	G	AT2G47610	_	_	60S ribosomal protein L7A (RPL7aA)	_	_	structural constituent of ribosome	_	_	intracellular	_	_	protein biosynthesis	_	_	nucleus	_	_			C				10.8959	12.4952	-1.59937	0	12.6901	10.9987	1.69146	0	12.051	13.0396	-0.988596	1.217e-07	12.884	12.0976	0.786338	0.00487318	12.4802	12.4964	-0.016237	1	10.586	13.1705
10239	CATMA2A46200	E1	G	AT2G47770	_	_	benzodiazepine receptor-related	_	_	molecular_function unknown	_	_	integral to membrane	_	_	No classification	_	_	no targeting	_	_			C				10.155	9.22313	0.931835	3.89955e-05	9.31221	10.6753	-1.36308	0	9.37838	8.22025	1.15813	1.68412e-11	7.78214	9.7317	-1.94957	0	9.14765	9.80028	-0.652628	0.255301	10.6754	8.32481
10251	CATMA2A46310	E2	G	AT2G47890	_	_	zinc finger (B-box type) family protein	_	_	zinc ion binding	_	_	intracellular	_	_	regulation of transcription	_	_	no targeting	_	_			C				10.0149	8.82875	1.18618	3.75823e-10	11.9288	9.98566	1.94316	0	11.5941	10.1287	1.46549	0	10.3449	8.97491	1.36998	0	12.0219	8.97644	3.04548	0	10.1291	10.4618
10404	CATMA2B19210	E1	G	AT2G20670	_	_	expressed protein	_	_	sugar porter activity	_	_	cellular_component unknown	_	_	phosphoenolpyruvate-dependent sugar phosphotransferase system	_	_	no targeting	_	_			C		2		12.1635	11.5969	0.566638	1	10.4021	11.9422	-1.54008	0	10.7396	9.61417	1.12538	8.98197e-11	9.23129	11.5308	-2.29949	0	10.5245	11.6315	-1.10708	1.75044e-09	12.1812	9.31615
10565	CATMA2B42010	E2	G	AT2G43590	_	_	chitinase, putative	_	_	chitinase activity	_	_	endomembrane system	_	_	cell wall catabolism	_	_	endo. retic.	_	_			C		2		10.8703	11.2191	-0.348835	1	6.9004	10.5233	-3.62286	0	7.24417	7.50645	-0.262273	1	7.42116	11.3212	-3.89999	0	7.1927	11.3677	-4.17501	0	11.6862	7.86996
10706	CATMA3A00955	E2	G	AT3G01970	_	_	WRKY family transcription factor	_	_	transcription factor activity	_	_	cellular_component unknown	_	_	regulation of transcription, DNA-dependent	_	_	no targeting	_	_			C				12.4685	10.6013	1.86724	0	13.0133	12.3324	0.680877	0.236921	13.0256	11.9955	1.03015	1.50616e-08	12.1684	10.8488	1.31965	0	13.2258	10.7371	2.48866	0	12.5977	12.1114
10714	CATMA3A01030	E2	G	AT3G02040	_	_	glycerophosphoryl diester phosphodiesterase family protein	_	_	glycerophosphodiester phosphodiesterase activity	_	_	chloroplast	_	_	glycerol metabolism	_	_	no targeting	_	_			C		2		9.36748	8.21607	1.1514	2.13714e-09	9.33312	9.51441	-0.181289	1	9.45747	10.2198	-0.762303	0.00249646	10.0435	8.33036	1.71311	0	9.41376	8.48635	0.927405	8.9051e-06	9.44765	10.0895
10735	CATMA3A01215	E2	G	AT3G02230	_	_	reversibly glycosylated polypeptide-1 (RGP1)	_	_	cellulose synthase (UDP-forming) activity	_	_	Golgi stack	_	_	cell wall biosynthesis (sensu Magnoliophyta)	_	_	no targeting	_	_			C				9.83912	11.3582	-1.51903	0	11.387	9.46838	1.91867	0	11.3047	12.7734	-1.46869	0	12.9868	10.9317	2.05514	0	11.7569	11.379	0.377917	1	9.79738	13.2541
10747	CATMA3A01320	E1	G	AT3G02340	_	_	zinc finger (C3HC4-type RING finger) family protein	_	_	zinc ion binding	_	_	No classification	_	_	No classification	_	_	no targeting	_	_			C				10.1952	8.12082	2.07434	0	9.84776	10.3368	-0.489089	1	9.91744	8.69193	1.22551	0	8.63143	8.46633	0.165098	1	9.95562	8.26844	1.68717	0	10.3884	8.62876
10749	CATMA3A01340	E2	G	AT3G02360	_	_	6-phosphogluconate dehydrogenase family protein	_	_	phosphogluconate dehydrogenase (decarboxylating) activity	_	_	endomembrane system	_	_	heterolactate fermentation	_	_	no targeting	_	_			C				8.85497	7.27931	1.57566	0	9.25183	8.85413	0.397705	1	9.30402	8.98126	0.32276	1	8.9221	7.47498	1.44712	0	9.32242	7.45783	1.86459	0	9.13434	9.02562
10750	CATMA3A01355	E2	G	AT3G02380	_	_	zinc finger protein CONSTANS-LIKE 2 (COL2)	_	_	zinc ion binding	_	_	nucleus	_	_	regulation of flower development	_	_	no targeting	_	_			C				11.2118	10.8809	0.330888	1	8.47188	10.5549	-2.08301	0	9.05212	9.32165	-0.269528	1	9.14062	10.8672	-1.72657	0	9.01748	11.0028	-1.98533	0	11.2041	9.18085
10759	CATMA3A01425	E2	G	AT3G02470	_	_	adenosylmethionine decarboxylase family protein	_	_	adenosylmethionine decarboxylase activity	_	_	No classification	_	_	polyamine biosynthesis	_	_	no targeting	_	_			C				13.9316	11.3189	2.61267	0	13.465	13.4662	-0.00117117	1	13.4399	12.5445	0.895436	9.75119e-06	12.6315	11.1518	1.47962	0	13.6182	11.1838	2.43447	0	13.8154	12.8801
10760	CATMA3A01430	E1	G	AT3G02480	_	_	ABA-responsive protein-related	_	_	molecular_function unknown	_	_	No classification	_	_	No classification	_	_	no targeting	_	_			C				9.1496	9.49003	-0.340431	1	7.67992	9.22828	-1.54836	0	7.85191	7.60991	0.242001	1	7.1833	9.6026	-2.4193	0	7.73556	9.79062	-2.05506	0	9.23806	7.49674
10797	CATMA3A01790	E1	G	AT3G02870	_	_	inositol-1(or 4)-monophosphatase, putative / inositol monophosphatase, putative / IMPase, putative	_	_	3(2),5-bisphosphate nucleotidase activity	_	_	No classification	_	_	sulfur metabolism	_	_	no targeting	_	_			C				7.66165	9.47347	-1.81182	0	7.78422	7.51446	0.269757	1	7.96643	9.22886	-1.26243	0	9.27821	9.20865	0.0695532	1	7.90334	9.32512	-1.42178	0	7.82322	9.27603
10826	CATMA3A02085	E2	G	AT3G03190	_	_	glutathione S-transferase, putative	_	_	glutathione transferase activity	_	_	cytoplasm	_	_	aromatic amino acid family metabolism	_	_	no targeting	_	_			C				7.15401	8.95253	-1.79853	0	7.85126	6.98391	0.867352	0.000419832	8.06748	9.13129	-1.06381	2.61039e-09	9.16305	8.77828	0.384778	1	8.12084	8.96805	-0.847205	0.000251947	7.45124	9.2825
10852	CATMA3A02410	E2	G	AT3G03480	_	_	transferase family protein	_	_	transferase activity	_	_	No classification	_	_	hypersensitive response	_	_	no targeting	_	_			C				9.48364	8.26894	1.2147	8.97486e-11	7.61191	9.6287	-2.01679	0	7.70127	6.74946	0.951802	7.22353e-07	6.58723	8.34909	-1.76186	0	7.70436	8.65709	-0.952729	2.91948e-06	9.88994	6.73669
10880	CATMA3A02720	E1	G	AT3G03780	_	_	5-methyltetrahydropteroyltriglutamate--homocysteine methyltransferase, putative / vitamin-B12-independent methionine synthase, putative / cobalamin-independent methionine synthase, putative	_	_	5-methyltetrahydropteroyltriglutamate-homocysteine S-methyltransferase activity	_	_	No classification	_	_	methionine biosynthesis	_	_	no targeting	_	_			C				8.40153	11.044	-2.6425	0	9.52437	8.28386	1.24051	1.67273e-11	9.25536	11.4908	-2.23548	0	11.7043	10.8376	0.866635	0.000242428	9.68133	10.9447	-1.26337	0	8.18154	11.6011
10900	CATMA3A02980	E2	G	AT3G04010	_	_	glycosyl hydrolase family 17 protein	_	_	hydrolase activity\, hydrolyzing O-glycosyl compounds	_	_	No classification	_	_	No classification	_	_	endo. retic.	_	_			C				9.82704	9.64603	0.181014	1	11.2768	9.55469	1.72211	0	11.6805	11.4366	0.243865	1	11.3395	9.70581	1.63366	0	11.588	9.695	1.89296	0	9.66247	10.9919
10910	CATMA3A03070	E1	G	AT3G04120	_	_	glyceraldehyde-3-phosphate dehydrogenase, cytosolic (GAPC) / NAD-dependent glyceraldehyde-3-phosphate dehydrogenase	_	_	glyceraldehyde-3-phosphate dehydrogenase (phosphorylating) activity	_	_	cellular_component unknown	_	_	glycolysis	_	_	no targeting	_	_			C				10.2515	11.4729	-1.22146	6.17022e-11	12.6186	9.5607	3.05785	0	12.1731	12.255	-0.0818997	1	13.2516	11.308	1.94357	0	13.0047	11.1503	1.85444	0	9.63041	12.8421
10927	CATMA3A03260	E1	G	AT3G04290	_	_	GDSL-motif lipase/hydrolase family protein	_	_	carboxylic ester hydrolase activity	_	_	endomembrane system	_	_	No classification	_	_	endo. retic.	_	_			C				7.41865	9.38071	-1.96206	0	9.44551	7.5898	1.8557	0	9.47135	10.5109	-1.03956	9.27389e-09	10.3423	9.23818	1.10409	6.75171e-09	9.6623	9.65662	0.0056793	1	7.67465	10.5926
10982	CATMA3A03860	E1	G	AT3G04840	_	_	40S ribosomal protein S3A (RPS3aA)	_	_	structural constituent of ribosome	_	_	cytosolic small ribosomal subunit (sensu Eukarya)	_	_	protein biosynthesis	_	_	no targeting	_	_			C				10.2798	12.5251	-2.24529	0	11.9674	10.1543	1.81313	0	11.4857	12.586	-1.10035	3.64893e-10	12.6144	11.795	0.819403	0.0014642	11.8413	12.184	-0.342714	1	9.83459	12.8485
11056	CATMA3A04590	E1	G	AT3G05560	_	_	60S ribosomal protein L22-2 (RPL22B)	_	_	structural constituent of ribosome	_	_	ribosome	_	_	protein biosynthesis	_	_	no targeting	_	_			C				11.0761	12.7115	-1.63541	0	12.6865	11.295	1.3915	0	12.3156	13.2826	-0.967025	3.48472e-07	13.3652	12.4142	0.950966	7.71135e-06	12.7436	12.9785	-0.234902	1	11.0733	13.5219
11058	CATMA3A04615	E2	G	AT3G05590	_	_	60S ribosomal protein L18 (RPL18B)	_	_	structural constituent of ribosome	_	_	large ribosomal subunit	_	_	protein biosynthesis	_	_	no targeting	_	_			C				10.5303	12.4993	-1.96906	0	13.0526	10.8908	2.16184	0	12.4691	13.4109	-0.941845	1.15672e-06	13.5426	12.5973	0.945283	9.82194e-06	12.969	12.8186	0.150338	1	10.7128	13.7134
11137	CATMA3A05400	E1	G	AT3G06320	_	_	ribosomal protein L33 family protein	_	_	structural constituent of ribosome	_	_	large ribosomal subunit	_	_	protein biosynthesis	_	_	_	_	_			C				7.76066	9.37439	-1.61372	0	9.06039	7.58493	1.47546	0	8.97306	9.88238	-0.909321	5.20878e-06	10.0894	9.08821	1.00116	8.57237e-07	9.11399	9.14843	-0.0344322	1	7.5289	10.0275
11147	CATMA3A05500	I1	G	AT3G06420	_	_	autophagy 8h (APG8h)	_	_	microtubule binding	_	_	No classification	_	_	autophagy	_	_	no targeting	_	_			C				10.9676	10.4502	0.51744	1	12.6518	10.8508	1.80096	0	12.4029	11.2769	1.12608	8.98197e-11	11.456	10.4447	1.01138	5.40676e-07	12.6804	10.4777	2.20266	0	11.0964	11.5193
11193	CATMA3A06053	E1	G	AT3G06850	_	_	branched chain alpha-keto acid dehydrogenase E2 subunit (din3)	_	_	alpha-ketoacid dehydrogenase activity	_	_	chloroplast	_	_	response to light	_	_	mitochondria	_	_			C				12.0453	10.9097	1.13562	4.62767e-09	10.2695	11.7869	-1.51745	0	10.3534	9.00608	1.34734	0	9.08819	10.8069	-1.71866	0	10.5904	10.9591	-0.368687	1	12.0574	8.9718
11238	CATMA3A06510	E1	P	AT3G07270	_	_	GTP cyclohydrolase I	_	_	GTP cyclohydrolase I activity	_	_	No classification	_	_	biosynthesis	_	_	no targeting	_	_			C				9.79711	8.00767	1.78944	0	9.04944	9.68	-0.630562	1	9.06696	8.61417	0.452783	1	8.50373	8.14642	0.357312	1	8.9085	7.9362	0.972291	1.20958e-06	9.82086	8.59588
11242	CATMA3A06550	E1	G	AT3G07310	_	_	expressed protein	_	_	molecular_function unknown	_	_	mitochondrion	_	_	No classification	_	_	plastid	_	_			C				12.1103	12.1422	-0.0319694	1	10.7478	12.1384	-1.39062	0	10.8331	10.5901	0.24294	1	10.4617	12.1732	-1.71147	0	11.0007	12.2433	-1.24258	0	12.3483	10.7393
11248	CATMA3A06585	I1	G	AT3G07370	_	_	tetratricopeptide repeat (TPR)-containing protein / U-box domain-containing protein	_	_	molecular_function unknown	_	_	No classification	_	_	No classification	_	_	no targeting	_	_			C		2	1	10.5392	10.3788	0.160366	1	12.2712	10.3189	1.95233	0	12.189	11.0416	1.14742	2.80687e-11	11.1212	10.2865	0.834672	0.000827255	12.3083	10.4213	1.88698	0	10.4762	11.2671
11283	CATMA3A06960	E1	P	AT3G07700	_	_	ABC1 family protein	_	_	molecular_function unknown	_	_	No classification	_	_	No classification	_	_	plastid	_	_			C				10.9029	7.57118	3.33174	0	9.855	10.4014	-0.546423	1	10.1329	8.58599	1.5469	0	8.215	7.54532	0.669684	0.234061	10.174	7.41067	2.76336	0	10.7889	8.50331
11291	CATMA3A07050	E2	G	AT3G07780	_	_	expressed protein	_	_	DNA binding	_	_	chloroplast	_	_	regulation of transcription, DNA-dependent	_	_	plastid	_	_			C				8.45783	6.90851	1.54932	0	8.49068	8.22978	0.260897	1	8.51467	7.40909	1.10558	2.75073e-10	7.34911	6.79988	0.549228	1	8.8016	6.83776	1.96384	0	8.88919	7.93639
11296	CATMA3A07130	E1	G	AT3G07870	_	_	F-box family protein	_	_	molecular_function unknown	_	_	No classification	_	_	No classification	_	_	no targeting	_	_			C				11.9668	10.305	1.66178	0	10.9942	11.6349	-0.640683	0.77084	11.1736	9.74703	1.42661	0	9.82469	10.4612	-0.636561	0.632877	11.4453	10.4012	1.04404	4.12364e-08	11.9051	9.72022
11324	CATMA3A07410	E1	G	AT3G08590	_	_	2,3-biphosphoglycerate-independent phosphoglycerate mutase, putative / phosphoglyceromutase, putative	_	_	2,3-bisphosphoglycerate-independent phosphoglycerate mutase activity	_	_	No classification	_	_	acetate fermentation	_	_	no targeting	_	_			C				9.808	10.4739	-0.665942	0.400751	13.0037	9.94161	3.06205	0	12.6669	12.2366	0.4303	1	12.6843	10.9592	1.72514	0	13.4224	11.0768	2.34557	0	10.1264	12.7032
11341	CATMA3A07570	E2	G	AT3G08770	_	_	lipid transfer protein 6 (LTP6)	_	_	lipid binding	_	_	endomembrane system	_	_	lipid transport	_	_	endo. retic.	_	_			C				8.52717	10.3111	-1.78389	0	10.1229	8.32701	1.79592	0	10.4741	11.4854	-1.01136	3.91445e-08	11.3424	10.1988	1.14361	9.32432e-10	10.1904	10.0703	0.120114	1	8.54822	11.3017
11360	CATMA3A07765	E1	G	AT3G08940	_	_	chlorophyll A-B binding protein (LHCB4.2)	_	_	chlorophyll binding	_	_	chloroplast	_	_	photosynthesis light harvesting	_	_	plastid	_	_			C				12.0195	12.967	-0.947471	2.07046e-05	11.7048	12.6263	-0.921506	5.10206e-05	12.0194	12.5902	-0.570873	1	11.9553	13.2113	-1.25599	0	11.3076	13.3233	-2.0157	0	12.6239	12.2388
11370	CATMA3A07860	E2	G	AT3G09020	_	_	alpha 1,4-glycosyltransferase family protein / glycosyltransferase sugar-binding DXD motif-containing protein	_	_	transferase activity, transferring glycosyl groups	_	_	No classification	_	_	biological_process unknown	_	_	no targeting	_	_			C				6.9854	7.14509	-0.159688	1	9.55072	7.68422	1.86651	0	9.71873	8.90482	0.813913	0.000321543	8.76059	7.40979	1.35081	0	9.76395	7.46818	2.29577	0	7.89371	8.92471
11391	CATMA3A08070	E1	G	AT3G09200	_	_	60S acidic ribosomal protein P0 (RPP0B)	_	_	structural constituent of ribosome	_	_	ribosome	_	_	translational elongation	_	_	no targeting	_	_			C				11.5768	13.4059	-1.82911	0	13.4856	11.8348	1.65079	0	12.9046	13.841	-0.936321	1.49888e-06	13.7708	13.0485	0.722328	0.0437968	13.2038	13.3718	-0.167989	1	11.6155	14.1063
11398	CATMA3A08130	E1	G	AT3G09270	_	_	glutathione S-transferase, putative	_	_	glutathione transferase activity	_	_	No classification	_	_	transport	_	_	no targeting	_	_			C				9.38274	10.2409	-0.858199	0.000671956	12.1028	8.80432	3.2985	0	12.3298	11.6723	0.657524	0.108601	11.8514	9.88255	1.9688	0	12.6976	10.048	2.6496	0	9.54099	12.3077
11417	CATMA3A08380	E2	G	AT3G09520	_	_	exocyst subunit EXO70 family protein	_	_	protein binding	_	_	exocyst	_	_	nonselective vesicle docking	_	_	no targeting	_	_			C				7.17549	7.11397	0.0615278	1	9.16647	7.40506	1.76141	0	9.17058	8.3848	0.78578	0.000998246	8.22208	7.28312	0.938951	1.28399e-05	9.22262	7.29123	1.9314	0	7.53127	8.48317
11490	CATMA3A09220	E1	G	AT3G10260	_	_	reticulon family protein	_	_	molecular_function unknown	_	_	endoplasmic reticulum	_	_	biological_process unknown	_	_	no targeting	_	_			C				10.2438	12.1662	-1.92241	0	11.0705	10.2583	0.812174	0.00317494	10.8229	12.7012	-1.87833	0	12.806	11.8764	0.929536	1.90628e-05	11.1259	12.2542	-1.1283	5.77871e-10	9.97976	12.7736
11492	CATMA3A09290	E2	G	AT3G10300	_	_	calcium-binding EF hand family protein	_	_	calcium ion binding	_	_	No classification	_	_	No classification	_	_	no targeting	_	_			C				12.4333	12.1501	0.283149	1	10.6541	12.3585	-1.70438	0	10.8874	8.28056	2.60685	0	8.26376	12.2392	-3.97542	0	10.8774	12.3425	-1.46508	0	12.3815	8.12911
11497	CATMA3A09340	E2	G	AT3G10340	_	_	phenylalanine ammonia-lyase, putative	_	_	phenylalanine ammonia-lyase activity	_	_	cytoplasm	_	_	phenylpropanoid biosynthesis	_	_	no targeting	_	_			C				8.2837	7.2024	1.08129	6.08664e-08	8.93635	8.23893	0.697418	0.143047	9.24273	8.61689	0.625847	0.306861	8.51998	7.06831	1.45167	0	9.1976	6.9873	2.21029	0	8.33921	8.69503
11504	CATMA3A09410	E1	G	AT3G10410	_	_	serine carboxypeptidase III, putative	_	_	serine carboxypeptidase activity	_	_	endomembrane system	_	_	proteolysis and peptidolysis	_	_	endo. retic.	_	_			C		2	1	7.82449	8.56558	-0.741093	0.0394014	10.7546	7.82411	2.93049	0	10.6466	10.4781	0.168544	1	10.3885	8.3955	1.99299	0	10.8562	8.57262	2.28359	0	8.10672	10.1911
11531	CATMA3A09695	E2	G	AT3G10660	_	_	calcium-dependent protein kinase isoform 2 (CPK2)	_	_	kinase activity	_	_	endoplasmic reticulum membrane	_	_	N-terminal protein myristoylation	_	_	no targeting	_	_			C				8.88872	10.5702	-1.6815	0	8.77618	8.29395	0.482239	1	9.22393	9.99039	-0.766461	0.00212636	9.80962	10.2127	-0.403112	1	9.33259	10.4319	-1.09929	2.60884e-09	9.01485	10.4326
11538	CATMA3A09760	E2	G	AT3G10720	_	_	pectinesterase, putative	_	_	pectinesterase activity	_	_	cell wall (sensu Magnoliophyta)	_	_	cell wall modification	_	_	no targeting	_	_			C		2		8.76348	8.21945	0.54403	1	9.91082	8.18817	1.72265	0	10.3336	9.30891	1.02468	1.99287e-08	9.25912	8.16214	1.09698	9.57147e-09	10.5923	8.17624	2.41611	0	8.86705	9.69868
11616	CATMA3A10470	E1	G	AT3G11510	_	_	40S ribosomal protein S14 (RPS14B)	_	_	structural constituent of ribosome	_	_	cytosolic small ribosomal subunit (sensu Eukarya)	_	_	protein biosynthesis	_	_	no targeting	_	_			C				9.76987	11.5646	-1.79469	0	10.2824	9.14263	1.13974	3.04994e-09	10.7501	11.502	-0.75199	0.00370339	11.6862	11.2505	0.435701	1	10.88	11.1444	-0.264414	1	9.42132	11.4792
11634	CATMA3A10630	E1	G	AT3G11690	_	_	expressed protein	_	_	molecular_function unknown	_	_	chloroplast	_	_	No classification	_	_	no targeting	_	_			C				10.8191	10.7914	0.0276947	1	9.28024	10.8297	-1.54951	0	9.01792	8.82366	0.19426	1	9.39511	10.9459	-1.55082	0	9.59797	11.2299	-1.63198	0	No	No
11654	CATMA3A10825	E1	G	AT3G11900	_	_	amino acid transporter family protein	_	_	aromatic amino acid transporter activity	_	_	membrane	_	_	amino acid transport	_	_	no targeting	_	_			C				8.69566	10.7711	-2.07544	0	10.2246	8.7465	1.47806	0	10.098	11.3658	-1.26778	0	11.2723	10.5632	0.709082	0.0675108	10.3399	11.0385	-0.698609	0.0578607	8.58944	11.3624
11675	CATMA3A11060	E1	G	AT3G12120	_	_	omega-6 fatty acid desaturase, endoplasmic reticulum (FAD2) / delta-12 desaturase	_	_	omega-6 fatty acid desaturase activity	_	_	endoplasmic reticulum	_	_	fatty acid biosynthesis	_	_	no targeting	_	_			C				13.2855	12.2742	1.01132	1.40609e-06	12.2142	13.4898	-1.27557	0	12.9451	11.2117	1.73339	0	10.9297	12.9582	-2.02849	0	12.5858	12.8583	-0.272527	1	13.741	10.8091
11694	CATMA3A11290	I1	G	AT3G12340	_	_	immunophilin, putative / FKBP-type peptidyl-prolyl cis-trans isomerase, putative	_	_	FK56 binding	_	_	thylakoid lumen (sensu Viridiplantae)	_	_	protein folding	_	_	no targeting	_	_			C		2	0	11.3345	9.52586	1.80869	0	9.78232	11.0025	-1.22014	5.01819e-11	10.0018	9.27058	0.7312	0.00807657	9.35334	9.54756	-0.194216	1	10.1709	9.61959	0.551356	1	11.256	9.38537
11722	CATMA3A11570	E1	G	AT3G12610	_	_	DNA-damage-repair/toleration protein, putative (DRT100)	_	_	molecular_function unknown	_	_	chloroplast	_	_	response to drug	_	_	endo. retic.	_	_			C				8.60723	7.63112	0.976111	6.32647e-06	10.5477	8.65286	1.8948	0	11.286	10.4521	0.833918	0.000140417	10.4886	8.21169	2.27693	0	10.3798	7.53098	2.84878	0	8.4101	9.45597
11724	CATMA3A11590	E1	G	AT3G12630	_	_	zinc finger (AN1-like) family protein	_	_	DNA binding	_	_	No classification	_	_	No classification	_	_	no targeting	_	_			C				7.04857	8.67519	-1.62662	0	7.76817	7.02628	0.74189	0.0348619	8.01151	9.54972	-1.5382	0	9.61985	8.81495	0.804902	0.00249527	8.10614	8.87834	-0.772196	0.00442911	7.16826	9.56502
11734	CATMA3A11700	E1	G	AT3G12720	_	_	myb family transcription factor	_	_	transcription factor activity	_	_	nucleus	_	_	regulation of transcription, DNA-dependent	_	_	no targeting	_	_			C				8.69819	10.4875	-1.78928	0	10.0977	8.58341	1.5143	0	10.4863	11.6203	-1.13401	5.61373e-11	11.4472	10.5313	0.915898	3.35645e-05	10.2131	10.2982	-0.085047	1	8.41713	11.0108
11807	CATMA3A12450	E1	G	AT3G13330	_	_	expressed protein	_	_	molecular_function unknown	_	_	No classification	_	_	No classification	_	_	no targeting	_	_			C		3	1	7.63604	7.46578	0.170258	1	8.87406	7.31928	1.55478	0	9.21229	8.77888	0.433408	1	8.66831	7.25938	1.40892	0	9.31374	7.50196	1.81178	0	7.78696	9.0359
11823	CATMA3A12620	E1	G	AT3G13470	_	_	chaperonin, putative	_	_	chaperone activity	_	_	chloroplast	_	_	No classification	_	_	plastid	_	_			C				9.03685	10.9698	-1.93294	0	10.4584	9.13162	1.32676	0	10.2805	11.3218	-1.04133	8.45989e-09	11.2795	10.617	0.66251	0.291466	10.6185	10.9493	-0.330769	1	9.07333	11.3868
11877	CATMA3A13170	E2	G	AT3G13950	_	_	expressed protein	_	_	molecular_function unknown	_	_	No classification	_	_	No classification	_	_	no targeting	_	_			C				7.96135	7.40649	0.554859	1	10.2801	7.84828	2.43184	0	10.1807	9.21623	0.964494	3.93674e-07	9.36192	7.44844	1.91348	0	10.262	7.27625	2.98577	0	7.96469	9.38125
11908	CATMA3A13480	E1	G	AT3G14210	_	_	myrosinase-associated protein, putative	_	_	carboxylic ester hydrolase activity	_	_	endomembrane system	_	_	No classification	_	_	endo. retic.	_	_			C				9.43051	11.7464	-2.31587	0	10.6382	9.59185	1.04638	2.4908e-07	10.4068	12.3556	-1.94881	0	12.4542	11.4184	1.03576	1.76999e-07	10.5894	11.9517	-1.36232	0	9.53233	12.5671
11927	CATMA3A13650	E2	G	AT3G14390	_	_	diaminopimelate decarboxylase, putative / DAP carboxylase, putative	_	_	diaminopimelate decarboxylase activity	_	_	chloroplast	_	_	lysine biosynthesis via diaminopimelate	_	_	plastid	_	_			C				7.74252	7.70216	0.04037	1	8.82516	7.73638	1.08878	3.5289e-08	8.85158	9.32617	-0.474593	1	9.35645	7.71263	1.64382	0	9.04779	8.1001	0.947697	3.65197e-06	8.29482	9.6428
11958	CATMA3A14120	E1	G	AT3G14770	_	_	nodulin MtN3 family protein	_	_	molecular_function unknown	_	_	membrane	_	_	No classification	_	_	no targeting	_	_			C				9.91063	8.05233	1.8583	0	8.84465	9.66809	-0.823437	0.00212227	9.35689	7.91312	1.44377	0	7.77058	8.25554	-0.484957	1	9.09669	8.15298	0.943715	4.3564e-06	10.3124	7.97547
11982	CATMA3A14350	E1	G	AT3G15000	_	_	expressed protein	_	_	molecular_function unknown	_	_	mitochondrion	_	_	No classification	_	_	plastid	_	_			C				10.5901	12.3634	-1.7733	0	12.783	10.4795	2.30346	0	12.1548	12.8836	-0.728865	0.00880447	12.99	11.9216	1.06839	3.81455e-08	12.5404	12.16	0.380343	1	10.2681	12.9362
12017	CATMA3A14725	E2	G	AT3G15356	_	_	legume lectin family protein	_	_	carbohydrate binding	_	_	endomembrane system	_	_	No classification	_	_	endo. retic.	_	_			C				9.18804	11.084	-1.89598	0	11.6236	8.91811	2.70548	0	11.2704	11.4917	-0.221316	1	11.8026	10.7694	1.03321	1.99159e-07	11.4371	10.6247	0.812405	0.00098273	8.9363	11.6786
12038	CATMA3A14930	E1	G	AT3G15520	_	_	peptidyl-prolyl cis-trans isomerase TLP38, chloroplast / thylakoid lumen PPIase of 38 kDa / cyclophilin / rotamase	_	_	peptidyl-prolyl cis-trans isomerase activity	_	_	thylakoid lumen (sensu Viridiplantae)	_	_	protein folding	_	_	plastid	_	_			C		2	0	7.72401	7.93254	-0.208539	1	9.62195	8.17302	1.44894	0	9.5896	8.67728	0.912318	4.54397e-06	8.58951	8.09264	0.496866	1	9.7545	8.12917	1.62533	0	8.01732	8.65303
12045	CATMA3A15000	E1	G	AT3G15590	_	_	DNA-binding protein, putative	_	_	DNA binding	_	_	mitochondrion	_	_	biological_process unknown	_	_	no targeting	_	_			C				8.22076	7.37438	0.846375	0.00103967	8.90863	8.17161	0.737017	0.0408543	9.11525	8.89485	0.220398	1	8.86935	7.47144	1.39791	0	9.19303	7.53739	1.65564	0	8.49859	9.05742
12049	CATMA3A15030	E1	G	AT3G15630	_	_	expressed protein	_	_	molecular_function unknown	_	_	chloroplast	_	_	No classification	_	_	plastid	_	_			C				11.6685	11.9856	-0.317047	1	10.5551	11.5164	-0.961279	1.00459e-05	10.6692	9.38392	1.28527	0	9.23724	11.6982	-2.46095	0	10.4449	11.717	-1.2721	0	11.4583	9.22626
12067	CATMA3A15240	E1	G	AT3G15850	_	_	fatty acid desaturase family protein	_	_	oxidoreductase activity	_	_	thylakoid	_	_	fatty acid desaturation	_	_	mitochondria	_	_			C				9.88414	7.67956	2.20458	0	8.65346	9.9341	-1.28065	0	8.77626	7.69675	1.07951	1.12836e-09	7.75662	7.83921	-0.0825872	1	8.87856	7.94888	0.92968	8.06542e-06	10.0847	7.73469
12093	CATMA3A15500	E1	G	AT3G16080	_	_	60S ribosomal protein L37 (RPL37C)	_	_	structural constituent of ribosome	_	_	ribosome	_	_	ribosome biogenesis	_	_	nucleus	_	_			C				9.32043	11.3103	-1.98985	0	10.8675	9.13209	1.73539	0	10.664	11.7064	-1.04238	8.01641e-09	11.799	10.8984	0.900605	6.27025e-05	11.0934	11.1031	-0.00975595	1	8.96522	11.8108
12099	CATMA3A15560	E2	P	AT3G16150	_	_	L-asparaginase, putative / L-asparagine amidohydrolase, putative	_	_	asparaginase activity	_	_	No classification	_	_	glycoprotein catabolism	_	_	no targeting	_	_			C				11.9944	9.50693	2.48752	0	12.9988	11.6606	1.33819	0	13.2053	11.2943	1.911	0	11.2399	9.50649	1.73338	0	13.3404	9.54402	3.79639	0	11.715	11.1058
12128	CATMA3A15870	E2	G	AT3G16450	_	_	jacalin lectin family protein	_	_	lectin	_	_	cellular_component unknown	_	_	biological_process unknown	_	_	no targeting	_	_			C				9.87923	11.7136	-1.83433	0	10.596	10.4358	0.160169	1	10.0811	10.317	-0.235982	1	10.7886	11.8918	-1.10317	7.06626e-09	10.3549	11.714	-1.35901	0	10.5029	10.8177
12133	CATMA3A15920	E1	G	AT3G16510	_	_	C2 domain-containing protein	_	_	molecular_function unknown	_	_	cellular_component unknown	_	_	biological_process unknown	_	_	no targeting	_	_			C				11.9018	11.7218	0.180035	1	11.0668	11.9049	-0.838133	0.00124489	11.5245	10.6631	0.861434	4.35513e-05	10.1483	11.8222	-1.67393	0	10.7007	11.6197	-0.919056	1.27814e-05	12.2913	10.4487
12134	CATMA3A15930	E2	G	AT3G16520	_	_	UDP-glucoronosyl/UDP-glucosyl transferase family protein	_	_	transferase activity, transferring glycosyl groups	_	_	No classification	_	_	metabolism	_	_	no targeting	_	_			C		2	0	8.64472	9.64395	-0.999228	2.37074e-06	7.64103	8.42558	-0.784547	0.00834179	7.92102	8.65846	-0.737439	0.00640533	8.7171	9.3961	-0.679002	0.175463	7.78161	9.46713	-1.68552	0	8.57375	8.81077
12171	CATMA3A16310	E1	G	AT3G16910	_	_	AMP-dependent synthetase and ligase family protein	_	_	AMP binding	_	_	No classification	_	_	glycolysis	_	_	no targeting	_	_			C				9.30886	6.89147	2.41739	0	8.94944	9.3933	-0.443857	1	9.16638	8.0006	1.16578	1.12275e-11	8.12124	7.11883	1.00242	8.10138e-07	9.18019	7.16944	2.01075	0	9.68434	8.14904
12234	CATMA3A16940	E1	G	AT3G17510	_	_	CBL-interacting protein kinase 1 (CIPK1)	_	_	kinase activity	_	_	No classification	_	_	protein amino acid phosphorylation	_	_	no targeting	_	_			C				12.7235	11.0263	1.69718	0	12.0471	13.1523	-1.10527	1.61753e-08	12.1191	10.3287	1.79046	0	10.5767	11.914	-1.33737	0	12.1479	11.9218	0.226106	1	13.1529	10.3042
12243	CATMA3A17040	E1	G	AT3G17611	_	_	rhomboid family protein / zinc finger protein-related	_	_	molecular_function unknown	_	_	mitochondrion	_	_	No classification	_	_	no targeting	_	_			C				9.26286	8.79846	0.464393	1	10.2579	9.21202	1.04584	2.55186e-07	10.3074	9.72322	0.584153	1	9.61097	8.73602	0.874953	0.00017488	10.4122	8.76806	1.64411	0	9.23394	9.66897
12282	CATMA3A17460	E1	G	AT3G18000	_	_	phosphoethanolamine N-methyltransferase 1 / PEAMT 1 (NMT1)	_	_	phosphoethanolamine N-methyltransferase activity	_	_	No classification	_	_	acetate biosynthesis from carbon monoxide	_	_	no targeting	_	_			C				7.38027	10.249	-2.86873	0	9.00672	7.11883	1.88789	0	9.52974	11.601	-2.0713	0	11.4322	9.86102	1.57119	0	9.57183	10.1775	-0.605648	1	7.43725	11.6757
12295	CATMA3A17620	E1	G	AT3G18130	_	_	guanine nucleotide-binding family protein / activated protein kinase C receptor (RACK1)	_	_	nucleotide binding	_	_	heterotrimeric G-protein complex	_	_	No classification	_	_	no targeting	_	_			C				7.77736	9.91472	-2.13736	0	10.1762	7.92692	2.24931	0	10.0867	11.3551	-1.26842	0	11.3554	10.3211	1.03433	1.8911e-07	10.397	10.5964	-0.199439	1	7.90244	11.2682
12309	CATMA3A17790	E1	G	AT3G18250	_	_	expressed protein	_	_	molecular_function unknown	_	_	No classification	_	_	No classification	_	_	no targeting	_	_			C				9.84276	9.19862	0.644142	0.752651	10.5483	9.61286	0.935418	2.91147e-05	10.6992	9.58545	1.1138	1.74026e-10	9.56893	9.09126	0.477672	1	11.0183	9.31685	1.70148	0	10.1187	10.0324
12363	CATMA3A18390	E1	G	AT3G18773	_	_	zinc finger (C3HC4-type RING finger) family protein	_	_	zinc ion binding	_	_	No classification	_	_	No classification	_	_	no targeting	_	_			C				8.34503	9.1968	-0.851763	0.000852764	7.71349	8.42269	-0.709197	0.0991965	7.84433	7.88218	-0.0378439	1	7.68924	9.45151	-1.76226	0	7.60651	9.57373	-1.96721	0	8.6238	7.87489
12428	CATMA3A19000	E1	G	AT3G19390	_	_	cysteine proteinase, putative / thiol protease, putative	_	_	cysteine-type peptidase activity	_	_	endomembrane system	_	_	proteolysis and peptidolysis	_	_	endo. retic.	_	_			C				10.0597	8.84035	1.21935	6.73115e-11	9.05755	10.1859	-1.12836	5.32485e-09	9.15087	7.37278	1.77809	0	7.40817	9.00914	-1.60097	0	9.05992	9.06569	-0.00576904	1	9.99634	7.23814
12486	CATMA3A19520	E1	G	AT3G19900	_	_	expressed protein	_	_	molecular_function unknown	_	_	chloroplast	_	_	No classification	_	_	no targeting	_	_			C				11.7776	10.1477	1.62986	0	11.132	11.7903	-0.658254	0.46397	10.9332	10.3176	0.615552	0.425758	10.3374	10.3644	-0.0269446	1	11.0114	10.2664	0.745018	0.0117665	11.8061	10.3491
12487	CATMA3A19530	E1	G	AT3G19910	_	_	zinc finger (C3HC4-type RING finger) family protein	_	_	zinc ion binding	_	_	No classification	_	_	regulation of transcription, DNA-dependent	_	_	no targeting	_	_			C				9.40723	8.18398	1.22325	5.60929e-11	8.69975	8.70904	-0.00928408	1	9.24492	8.26321	0.98171	1.7068e-07	8.46151	8.14972	0.311791	1	9.48128	7.7304	1.75087	0	8.51413	7.91682
12489	CATMA3A19545	E2	G	AT3G19930	_	_	sugar transport protein (STP4)	_	_	monosaccharide transporter activity	_	_	membrane	_	_	sucrose transport	_	_	no targeting	_	_			C				9.10602	7.35079	1.75523	0	7.45836	9.1264	-1.66804	0	7.69162	7.4071	0.284522	1	7.27701	7.5057	-0.228691	1	7.77168	7.55185	0.219826	1	9.35091	7.34863
12535	CATMA3A20050	E2	G	AT3G20370	_	_	meprin and TRAF homology domain-containing protein / MATH domain-containing protein	_	_	molecular_function unknown	_	_	endomembrane system	_	_	biological_process unknown	_	_	endo. retic.	_	_			C				8.75915	11.8751	-3.11597	0	10.1101	9.4733	0.636828	0.860215	10.0833	11.7507	-1.66741	0	11.4803	12.314	-0.83369	0.00085845	10.3325	12.9311	-2.59858	0	9.53711	11.9431
12543	CATMA3A20140	E1	G	AT3G20460	_	_	sugar transporter, putative	_	_	carbohydrate transporter activity	_	_	membrane	_	_	carbohydrate transport	_	_	no targeting	_	_			C				8.04564	9.51643	-1.47079	0	8.55101	8.6987	-0.14769	1	8.24317	8.85062	-0.607445	0.549065	8.55267	9.55899	-1.00632	6.79721e-07	8.30314	10.1055	-1.80231	0	8.4435	8.98947
12544	CATMA3A20150	E1	G	AT3G20470	_	_	pseudogene, glycine-rich protein	_	_	structural constituent of cell wall	_	_	cell wall (sensu Magnoliophyta)	_	_	biological_process unknown	_	_	_	_	_			C				10.6519	12.9625	-2.31054	0	11.5184	11.3521	0.16636	1	11.0528	12.1365	-1.08369	9.03811e-10	11.6865	12.8615	-1.17499	1.85363e-10	10.995	13.133	-2.13801	0	11.0798	12.2565
12556	CATMA3A20270	E1	G	AT3G20550	_	_	forkhead-associated domain-containing protein / FHA domain-containing protein	_	_	molecular_function unknown	_	_	chloroplast	_	_	No classification	_	_	nucleus	_	_			C				9.16703	7.56261	1.60441	0	8.1848	9.12723	-0.942436	2.18724e-05	8.3869	8.11022	0.276681	1	7.7437	7.51688	0.226823	1	8.19723	7.54859	0.648643	0.289081	9.42427	8.36929
12603	CATMA3A20920	E2	G	AT3G21080	_	_	ABC transporter-related	_	_	molecular_function unknown	_	_	No classification	_	_	No classification	_	_	no targeting	_	_			C				10.2167	9.08172	1.13497	4.77351e-09	11.1154	10.2137	0.901725	0.000111731	11.137	10.6836	0.453363	1	10.5078	8.99873	1.5091	0	11.2728	9.24077	2.03198	0	10.3589	10.735
12665	CATMA3A21540	E1	G	AT3G21670	_	_	nitrate transporter (NTP3)	_	_	transporter activity	_	_	membrane	_	_	oligopeptide transport	_	_	no targeting	_	_			C				10.2919	8.56041	1.73154	0	8.8026	10.3715	-1.56889	0	8.81755	8.92194	-0.104389	1	8.70732	8.70281	0.00451007	1	8.76786	8.96598	-0.198118	1	10.1637	8.76606
12676	CATMA3A21650	E2	G	AT3G21790	_	_	UDP-glucoronosyl/UDP-glucosyl transferase family protein	_	_	UDP-glycosyltransferase activity	_	_	No classification	_	_	metabolism	_	_	no targeting	_	_			C				9.29117	7.49318	1.79798	0	8.38357	8.55437	-0.170802	1	8.79115	7.93124	0.85991	4.65121e-05	8.02115	7.32373	0.697418	0.0982171	9.11957	7.5203	1.59927	0	9.48763	8.48606
12694	CATMA3A22000	E1	G	AT3G22070	_	_	proline-rich family protein	_	_	DNA binding	_	_	endomembrane system	_	_	G-protein coupled receptor protein signaling pathway	_	_	endo. retic.	_	_			C				9.60869	9.50859	0.100093	1	8.65691	9.4965	-0.839588	0.00118026	9.00478	8.15293	0.851843	6.57649e-05	7.91921	9.66111	-1.7419	0	8.13321	9.05673	-0.923516	1.05413e-05	9.89983	8.23904
12724	CATMA3A22365	E1	G	AT3G22370	_	_	alternative oxidase 1a, mitochondrial (AOX1A)	_	_	alternative oxidase activity	_	_	mitochondrial membrane	_	_	electron transport	_	_	mitochondria	_	_			C				10.382	10.4809	-0.0989402	1	13.2204	9.71709	3.50335	0	13.3204	12.6941	0.626341	0.302044	12.8936	10.1329	2.76067	0	13.57	10.3	3.27001	0	10.2128	13.0674
12728	CATMA3A22410	E1	L	AT3G22420	_	_	protein kinase family protein	_	_	protein kinase activity	_	_	cellular_component unknown	_	_	protein amino acid phosphorylation	_	_	no targeting	_	_			C				11.8721	10.7087	1.16339	1.18356e-09	9.84234	11.5765	-1.73414	0	10.0612	9.18431	0.876918	2.21815e-05	8.83427	10.6448	-1.81056	0	10.0256	10.9975	-0.97189	1.23185e-06	11.8698	9.18195
12751	CATMA3A22620	E1	G	AT3G22660	_	_	rRNA processing protein-related	_	_	molecular_function unknown	_	_	No classification	_	_	No classification	_	_	no targeting	_	_			C				7.41499	7.77292	-0.357925	1	9.18708	7.71233	1.47476	0	9.18463	9.69804	-0.513411	1	9.69975	7.80156	1.89819	0	9.38771	7.9986	1.38911	0	7.74014	9.90022
12771	CATMA3A22825	E2	G	AT3G22890	_	_	sulfate adenylyltransferase 1 / ATP-sulfurylase 1 (APS1)	_	_	sulfate adenylyltransferase (ATP) activity	_	_	chloroplast	_	_	dissimilatory sulfate reduction	_	_	plastid	_	_			C				11.4038	12.1154	-0.711657	0.100438	14.0846	11.4759	2.60867	0	13.6091	13.0174	0.591746	0.89073	13.6268	12.4988	1.12805	2.05023e-09	14.1172	12.3653	1.75186	0	11.6794	13.5983
12826	CATMA3A23320	E1	G	AT3G23390	_	_	60S ribosomal protein L36a/L44 (RPL36aA)	_	_	structural constituent of ribosome	_	_	ribosome	_	_	protein biosynthesis	_	_	nucleus	_	_			C				10.2585	12.6259	-2.36744	0	11.8602	10.2127	1.64754	0	11.6018	12.8362	-1.23441	0	12.7823	11.991	0.791238	0.00408979	11.9106	12.2657	-0.355063	1	9.91851	13.0289
12862	CATMA3A23770	E1	G	AT3G23810	_	_	adenosylhomocysteinase, putative / S-adenosyl-L-homocysteine hydrolase, putative / AdoHcyase, putative	_	_	adenosylhomocysteinase activity	_	_	No classification	_	_	one-carbon compound metabolism	_	_	no targeting	_	_			C				9.69898	11.594	-1.89505	0	10.8901	9.73656	1.15352	1.54449e-09	10.6242	12.27	-1.64574	0	12.2198	11.2592	0.960557	5.11052e-06	10.7489	11.494	-0.745075	0.0117428	9.5676	12.3518
12864	CATMA3A23790	E1	G	AT3G23830	_	_	glycine-rich RNA-binding protein, putative	_	_	RNA binding	_	_	mitochondrion	_	_	No classification	_	_	no targeting	_	_			C				8.5138	10.6478	-2.13402	0	10.4022	8.37492	2.02729	0	10.1147	11.2731	-1.15832	1.68412e-11	11.4108	10.36	1.05082	8.76711e-08	10.4353	10.6313	-0.195968	1	8.57116	11.256
12871	CATMA3A23870	I1	G	AT3G23940	_	_	dehydratase family	_	_	catalytic activity	_	_	chloroplast	_	_	branched chain family amino acid biosynthesis	_	_	no targeting	_	_			C				9.09589	10.7775	-1.68165	0	10.4486	8.81891	1.62964	0	10.4926	11.5101	-1.01753	2.86581e-08	11.425	10.3343	1.09069	1.30147e-08	10.8166	10.7178	0.0988181	1	9.04953	11.8456
12896	CATMA3A24120	E1	G	AT3G24190	_	_	ABC1 family protein	_	_	molecular_function unknown	_	_	chloroplast	_	_	No classification	_	_	plastid	_	_			C				11.1409	9.45704	1.6839	0	9.2989	10.9924	-1.69352	0	9.59351	9.02356	0.569944	1	8.94736	9.53364	-0.586284	1	9.50977	9.4108	0.0989655	1	11.2332	8.91059
12986	CATMA3A25100	E1	G	AT3G25250	_	_	protein kinase family protein	_	_	kinase activity	_	_	No classification	_	_	protein amino acid phosphorylation	_	_	no targeting	_	_			C				6.87271	7.31428	-0.441566	1	9.66241	6.74058	2.92183	0	9.60094	9.00739	0.593554	0.842954	9.11677	6.92397	2.1928	0	9.81891	7.10112	2.71779	0	7.01107	9.30263
13077	CATMA3A26310	E1	G	AT3G26470	_	_	expressed protein	_	_	molecular_function unknown	_	_	No classification	_	_	No classification	_	_	no targeting	_	_			C				9.69322	8.98561	0.707611	0.113909	10.9768	9.28429	1.69252	0	10.844	9.78343	1.06054	3.09878e-09	10.4201	9.16868	1.25141	5.61706e-12	11.5227	9.20343	2.31928	0	9.88295	10.4499
13115	CATMA3A26640	E1	G	AT3G26900	_	_	shikimate kinase family protein	_	_	shikimate kinase activity	_	_	chloroplast	_	_	aromatic amino acid family biosynthesis, shikimate pathway	_	_	plastid	_	_			C				10.9422	9.24852	1.69371	0	9.82525	10.5234	-0.698152	0.139847	10.0675	9.32154	0.745914	0.00466102	9.06228	9.22321	-0.160927	1	9.93235	9.25403	0.67832	0.112674	10.8263	9.16134
13228	CATMA3A27900	E1	G	AT3G28130	_	_	nodulin MtN21 family protein	_	_	ATP binding	_	_	membrane	_	_	No classification	_	_	plastid	_	_			C		2	1	7.70395	9.34031	-1.63636	0	8.04952	7.8663	0.183222	1	7.87619	9.15038	-1.27419	0	9.48316	9.43448	0.0486851	1	8.26686	9.90622	-1.63935	0	8.11664	9.68711
13241	CATMA3A28035	E2	G	AT3G28210	_	_	zinc finger (AN1-like) family protein	_	_	molecular_function unknown	_	_	No classification	_	_	No classification	_	_	no targeting	_	_			C				8.71712	8.75115	-0.0340327	1	11.6542	8.39882	3.25541	0	11.5165	10.8364	0.680064	0.0503914	11.31	8.56109	2.74892	0	11.9698	8.77926	3.1905	0	8.67029	11.3057
13242	CATMA3A28050	E1	G	AT3G28220	_	_	meprin and TRAF homology domain-containing protein / MATH domain-containing protein	_	_	molecular_function unknown	_	_	cellular_component unknown	_	_	biological_process unknown	_	_	no targeting	_	_			C				8.70564	9.62397	-0.918332	6.68257e-05	7.90296	8.61323	-0.710274	0.0959042	7.72852	8.0454	-0.316882	1	8.23459	9.89208	-1.65749	0	8.2782	10.3076	-2.02938	0	8.80803	8.37077
13244	CATMA3A28100	E2	G	AT3G28270	_	_	expressed protein	_	_	molecular_function unknown	_	_	No classification	_	_	biological_process unknown	_	_	no targeting	_	_			C				11.6659	12.3815	-0.715585	0.0888262	10.2252	11.9819	-1.75661	0	10.167	10.5055	-0.338569	1	10.4366	12.4495	-2.01291	0	10.2914	12.6097	-2.31832	0	11.9095	10.6346
13353	CATMA3A29380	E1	G	AT3G29240	_	_	expressed protein	_	_	ATP binding	_	_	thylakoid lumen (sensu Viridiplantae)	_	_	No classification	_	_	no targeting	_	_			C				13.0635	11.0033	2.06023	0	10.8933	12.6729	-1.77952	0	11.3356	9.30805	2.02757	0	9.26196	10.9821	-1.72014	0	11.2526	11.0693	0.183247	1	12.8753	9.16006
13354	CATMA3A29390	E2	G	AT3G29250	_	_	short-chain dehydrogenase/reductase (SDR) family protein	_	_	oxidoreductase activity	_	_	No classification	_	_	metabolism	_	_	no targeting	_	_			C				7.83604	8.9689	-1.13286	5.28956e-09	10.9823	7.81405	3.16821	0	10.4026	10.6138	-0.211231	1	11.0392	8.76563	2.27356	0	11.0084	8.67045	2.33794	0	7.93847	10.9179
13410	CATMA3A30370	E1	G	AT3G30180	_	_	cytochrome P450, putative	_	_	oxygen binding	_	_	endomembrane system	_	_	electron transport	_	_	endo. retic.	_	_			C				8.28324	9.67373	-1.3905	0	8.17381	8.13492	0.0388921	1	8.12264	9.60069	-1.47805	0	9.95596	9.91669	0.0392679	1	8.76983	10.3609	-1.59111	0	8.44927	10.023
13425	CATMA3A30650	E1	G	AT3G30390	_	_	amino acid transporter family protein	_	_	amino acid permease activity	_	_	membrane	_	_	amino acid transport	_	_	no targeting	_	_			C				9.88902	7.73592	2.1531	0	9.40838	9.82555	-0.41717	1	9.48551	8.65012	0.835388	0.000132023	8.58127	7.82801	0.753259	0.0154902	9.51242	7.87855	1.63386	0	10.0311	8.88295
13446	CATMA3A31275	E2	G	AT3G30775	_	_	proline oxidase, mitochondrial / osmotic stress-responsive proline dehydrogenase (POX) (PRO1) (ERD5)	_	_	proline dehydrogenase activity	_	_	mitochondrion	_	_	proline catabolism	_	_	mitochondria	_	_			C				11.0691	8.55679	2.51231	0	9.9298	10.9633	-1.03355	4.43424e-07	10.0186	8.37442	1.64413	0	8.15835	8.59269	-0.434334	1	10.1548	8.9387	1.21611	5.6104e-12	11.0741	8.52443
13640	CATMA3A36645	E2	G	AT3G43810	_	_	calmodulin-7 (CAM7)	_	_	calcium ion binding	_	_	flagellum (sensu Bacteria)	_	_	calcium-mediated signaling	_	_	no targeting	_	_			C				10.0889	12.0106	-1.92175	0	11.4206	9.9658	1.45483	0	11.3066	12.3831	-1.07653	1.32484e-09	12.2588	11.6277	0.631068	0.743062	11.382	11.9327	-0.550685	1	10.0411	12.528
13647	CATMA3A36740	I1	G	AT3G43850	_	_	hypothetical protein	_	_	molecular_function unknown	_	_	No classification	_	_	No classification	_	_	no targeting	_	_			C				9.19476	8.63555	0.559215	1	7.88912	9.15679	-1.26767	5.57576e-12	8.09285	7.03172	1.06113	3.00335e-09	6.87927	8.71374	-1.83448	0	7.90252	8.71768	-0.815159	0.000884107	9.31022	6.77434
13670	CATMA3A37080	E2	G	AT3G44190	_	_	pyridine nucleotide-disulphide oxidoreductase family protein	_	_	electron carrier activity	_	_	cytoplasm	_	_	electron transport	_	_	no targeting	_	_			C				10.5555	11.0936	-0.538041	1	13.1552	10.5358	2.61942	0	12.9751	12.0974	0.877709	2.14233e-05	12.6756	11.2357	1.43996	0	13.5475	11.3678	2.17977	0	10.521	12.3731
13751	CATMA3A38175	E2	G	AT3G45140	_	_	lipoxygenase (LOX2)	_	_	lipoxygenase activity	_	_	chloroplast	_	_	abscisic acid biosynthesis	_	_	plastid	_	_			C				8.79329	11.7336	-2.94028	0	10.4598	9.16133	1.29851	0	10.4329	11.6053	-1.1724	5.61373e-12	11.2047	11.8702	-0.665465	0.266359	10.388	12.2794	-1.89149	0	9.27097	11.5999
13767	CATMA3A38355	E1	G	AT3G45300	_	_	isovaleryl-CoA-dehydrogenase (IVD)	_	_	isovaleryl-CoA dehydrogenase activity	_	_	mitochondrial matrix	_	_	leucine catabolism	_	_	mitochondria	_	_			C		2		9.98384	7.19103	2.79281	0	8.28932	9.81269	-1.52338	0	8.54833	7.01746	1.53087	0	7.10647	7.24509	-0.138619	1	8.71131	7.37283	1.33847	0	9.97567	6.96021
13849	CATMA3A39630	E1	G	AT3G46560	_	_	mitochondrial import inner membrane translocase (TIM9)	_	_	protein translocase activity	_	_	mitochondrial inner membrane	_	_	protein-mitochondrial targeting	_	_	no targeting	_	_			C				8.10093	9.76349	-1.66256	0	9.73475	8.27007	1.46468	0	9.43424	10.5975	-1.16331	1.12275e-11	10.6232	9.6138	1.00939	5.91656e-07	9.78787	9.86469	-0.0768272	1	8.03212	10.3627
13885	CATMA3A40050	E1	G	AT3G46970	_	_	starch phosphorylase, putative	_	_	transferase activity, transferring glycosyl groups	_	_	No classification	_	_	carbohydrate metabolism	_	_	no targeting	_	_			C				7.01643	6.74151	0.274921	1	7.44849	6.98681	0.461687	1	7.51586	8.47371	-0.957852	5.41383e-07	8.44773	6.83349	1.61424	0	7.5787	6.57461	1.0041	2.78332e-07	7.26903	8.52973
13908	CATMA3A40320	E1	G	AT3G47250	_	_	expressed protein	_	_	molecular_function unknown	_	_	cellular_component unknown	_	_	biological_process unknown	_	_	no targeting	_	_			C				8.55023	6.93362	1.61661	0	8.06179	8.39321	-0.331419	1	8.11167	7.32402	0.787649	0.00092697	7.36756	7.08814	0.279426	1	8.20976	6.99654	1.21322	5.6104e-12	8.58083	7.49559
13912	CATMA3A40350	E2	G	AT3G47340	_	_	asparagine synthetase 1 (glutamine-hydrolyzing) / glutamine-dependent asparagine synthetase 1 (ASN1)	_	_	asparagine synthase (glutamine-hydrolyzing) activity	_	_	cytoplasm	_	_	aging	_	_	no targeting	_	_			C				13.2367	11.719	1.51767	0	12.0492	13.9201	-1.87089	0	12.7385	8.84026	3.89825	0	8.8229	13.1768	-4.35394	0	12.6322	13.1588	-0.526542	1	14.1017	8.28248
13966	CATMA3A41020	E2	G	AT3G48000	_	_	aldehyde dehydrogenase (ALDH2)	_	_	aldehyde dehydrogenase activity	_	_	mitochondrial matrix	_	_	metabolism	_	_	mitochondria	_	_			C				9.5138	7.84995	1.66385	0	9.45051	9.33801	0.112494	1	9.80824	9.22595	0.58229	1	9.57359	8.32476	1.24883	5.61706e-12	10.0725	8.16413	1.90837	0	9.92264	9.48239
13968	CATMA3A41040	E2	G	AT3G48020	_	_	expressed protein	_	_	molecular_function unknown	_	_	chloroplast	_	_	No classification	_	_	no targeting	_	_			C				7.85889	7.18503	0.673857	0.317279	8.90914	7.89445	1.01469	1.02229e-06	9.04652	7.87921	1.16732	1.12275e-11	8.16354	7.59741	0.566131	1	9.4144	7.46487	1.94953	0	8.19335	8.12329
14007	CATMA3A41330	E1	G	AT3G48350	_	_	cysteine proteinase, putative	_	_	cysteine-type peptidase activity	_	_	endomembrane system	_	_	proteolysis and peptidolysis	_	_	endo. retic.	_	_			C				7.83652	8.93673	-1.10022	2.51521e-08	7.62568	7.85976	-0.234075	1	7.78712	8.29895	-0.511825	1	8.3407	9.4304	-1.0897	1.36551e-08	7.83852	9.4877	-1.64918	0	8.07797	8.29271
14008	CATMA3A41340	E1	G	AT3G48360	_	_	speckle-type POZ protein-related	_	_	protein binding	_	_	No classification	_	_	No classification	_	_	no targeting	_	_			C				12.6019	11.4949	1.10696	1.82919e-08	11.8229	12.8762	-1.05329	1.82054e-07	11.7708	9.68954	2.08128	0	9.83923	12.0402	-2.20097	0	12.0129	12.2016	-0.188676	1	12.9703	9.68662
14010	CATMA3A41360	E1	G	AT3G48390	_	_	MA3 domain-containing protein	_	_	molecular_function unknown	_	_	No classification	_	_	biological_process unknown	_	_	no targeting	_	_			C				11.3856	10.2734	1.11223	1.4242e-08	10.0642	11.4478	-1.38355	0	10.031	8.6553	1.37571	0	8.37836	10.0217	-1.6433	0	10.1645	10.3795	-0.215088	1	11.3414	8.80931
14028	CATMA3A41520	E1	G	AT3G48560	_	_	acetolactate synthase, chloroplast / acetohydroxy-acid synthase (ALS)	_	_	pyruvate decarboxylase activity	_	_	chloroplast	_	_	branched chain family amino acid biosynthesis	_	_	plastid	_	_			C				9.17291	7.0057	2.1672	0	8.94336	9.23348	-0.290112	1	8.3423	7.61528	0.727017	0.00942496	7.90703	7.17032	0.736709	0.0271492	8.46704	6.87743	1.58961	0	8.65334	7.69116
14049	CATMA3A41760	E1	G	AT3G48780	_	_	serine C-palmitoyltransferase, putative	_	_	serine C-palmitoyltransferase activity	_	_	endomembrane system	_	_	sphingolipid biosynthesis	_	_	no targeting	_	_			C				10.836	10.0044	0.831623	0.00177787	11.5582	10.8258	0.732355	0.0475068	11.5843	10.3152	1.26907	0	10.381	9.90456	0.476435	1	11.6532	9.97196	1.68127	0	10.8247	10.4731
14064	CATMA3A41910	E1	G	AT3G48930	_	_	40S ribosomal protein S11 (RPS11A)	_	_	structural constituent of ribosome	_	_	cytosolic small ribosomal subunit (sensu Eukarya)	_	_	protein biosynthesis	_	_	nucleus	_	_			C				10.0124	11.7312	-1.71882	0	11.7892	10.2725	1.51667	0	11.2227	12.2917	-1.06897	1.98165e-09	13.2181	12.1928	1.0253	2.86751e-07	12.4205	12.5656	-0.145095	1	10.2412	12.913
14070	CATMA3A41970	E1	G	AT3G48990	_	_	AMP-dependent synthetase and ligase family protein	_	_	AMP binding	_	_	No classification	_	_	flavonoid biosynthesis	_	_	no targeting	_	_			C		2	1	12.2682	10.9685	1.29965	0	13.029	12.0102	1.01872	8.56158e-07	12.9869	12.1432	0.843662	9.31474e-05	12.1898	10.9014	1.2884	0	12.9696	10.7796	2.18994	0	12.3123	12.308
14087	CATMA3A42160	E1	G	AT3G49160	_	_	pyruvate kinase family protein	_	_	pyruvate kinase activity	_	_	No classification	_	_	glycolysis	_	_	no targeting	_	_			C				9.5133	7.87345	1.63985	0	9.75073	9.52106	0.229674	1	10.0738	8.69421	1.37958	0	8.78841	7.92869	0.859713	0.000317412	9.80105	7.98761	1.81345	0	9.71637	8.70778
14179	CATMA3A43300	E1	G	AT3G50260	_	_	AP2 domain-containing transcription factor, putative	_	_	transcription factor activity	_	_	nucleus	_	_	regulation of transcription, DNA-dependent	_	_	no targeting	_	_			C				9.95737	10.1077	-0.150342	1	12.5152	9.40212	3.11304	0	12.4977	11.0645	1.43327	0	11.353	9.6782	1.67483	0	13.1251	9.86767	3.25742	0	10.185	11.9409
14203	CATMA3A43550	E2	G	AT3G50480	_	_	broad-spectrum mildew resistance RPW8 family protein	_	_	molecular_function unknown	_	_	endomembrane system	_	_	response to pest/pathogen/parasite	_	_	no targeting	_	_			C				10.6143	8.98581	1.6285	0	10.8752	10.2729	0.602287	1	10.751	9.74536	1.00565	5.21403e-08	9.8879	9.07651	0.811388	0.00196812	11.1637	9.0813	2.0824	0	10.4908	9.84173
14230	CATMA3A43750	E1	G	AT3G50740	_	_	UDP-glucoronosyl/UDP-glucosyl transferase family protein	_	_	transferase activity, transferring glycosyl groups	_	_	No classification	_	_	metabolism	_	_	no targeting	_	_			C				10.3449	11.5386	-1.19371	2.58027e-10	9.76133	10.493	-0.731644	0.0486091	9.86973	10.7523	-0.88256	1.72982e-05	10.8742	11.6344	-0.760186	0.0122054	9.92707	11.7288	-1.8017	0	10.4552	10.8339
14248	CATMA3A43920	E1	G	AT3G50910	_	_	expressed protein	_	_	ATP binding	_	_	No classification	_	_	No classification	_	_	no targeting	_	_			C				7.63404	6.90925	0.724787	0.0664508	10.1963	7.60722	2.58911	0	10.1312	9.49908	0.632081	0.251066	9.36035	6.66468	2.69567	0	10.1024	6.67947	3.42294	0	7.57943	9.54782
14250	CATMA3A43940	E1	G	AT3G50930	_	_	AAA-type ATPase family protein	_	_	ATPase activity	_	_	cytoplasm	_	_	protein catabolism	_	_	no targeting	_	_			C				7.8417	9.02699	-1.18529	3.9265e-10	11.7877	7.56797	4.21976	0	11.8219	11.4571	0.364793	1	11.3272	8.61625	2.71094	0	12.1978	8.99573	3.20204	0	7.7358	11.7825
14289	CATMA3A44310	E1	G	AT3G51325	_	_	zinc finger (C3HC4-type RING finger) family protein	_	_	nucleic acid binding	_	_	No classification	_	_	No classification	_	_	endo. retic.	_	_			C				9.19252	7.59093	1.60158	0	7.47621	9.19033	-1.71411	0	7.79237	6.76134	1.03103	1.43936e-08	6.62579	7.83426	-1.20847	3.37024e-11	7.47377	7.82424	-0.350467	1	9.22108	6.61946
14311	CATMA3A44603	E2	L	AT3G51600	_	_	nonspecific lipid transfer protein 5 (LTP5)	_	_	lipid transporter activity	_	_	endomembrane system	_	_	lipid transport	_	_	endo. retic.	_	_			C				10.3991	12.0421	-1.64295	0	10.0706	10.0283	0.0423524	1	9.9773	10.8812	-0.903885	6.66535e-06	10.87	11.4406	-0.570651	1	10.2569	11.7835	-1.52657	0	10.5244	11.6705
14353	CATMA3A44980	E1	G	AT3G52070	_	_	expressed protein	_	_	molecular_function unknown	_	_	chloroplast	_	_	No classification	_	_	plastid	_	_			C				10.2888	10.4671	-0.178317	1	8.74543	10.1687	-1.42331	0	8.87025	8.41252	0.457731	1	8.32853	10.2678	-1.93928	0	8.61845	10.4029	-1.78445	0	10.186	8.33887
14438	CATMA3A45870	E1	P	AT3G52930	_	_	fructose-bisphosphate aldolase, putative	_	_	fructose-bisphosphate aldolase activity	_	_	cytoplasm	_	_	pentose-phosphate shunt	_	_	no targeting	_	_			C				11.712	12.8019	-1.08991	4.07683e-08	13.9683	11.5019	2.46642	0	13.2828	13.7965	-0.513684	1	14.1683	12.2949	1.87345	0	13.861	12.5123	1.34872	0	11.3495	14.327
14530	CATMA3A46820	E1	G	AT3G53870	_	_	40S ribosomal protein S3 (RPS3B)	_	_	structural constituent of ribosome	_	_	cytosolic small ribosomal subunit (sensu Eukarya)	_	_	protein biosynthesis	_	_	no targeting	_	_			C				11.9996	13.6583	-1.65873	0	12.6734	11.3691	1.30432	0	12.4283	13.3528	-0.924471	2.60054e-06	13.4905	12.7833	0.707226	0.0716886	12.8519	13.0463	-0.194464	1	11.774	14.158
14532	CATMA3A46850	E1	G	AT3G53900	_	_	uracil phosphoribosyltransferase, putative / UMP pyrophosphorylase, putative / UPRTase, putative	_	_	uracil phosphoribosyltransferase activity	_	_	chloroplast	_	_	nucleoside metabolism	_	_	no targeting	_	_			C				8.09482	9.70851	-1.6137	0	9.07545	7.97017	1.10528	1.61697e-08	9.01477	9.81995	-0.805183	0.000458841	9.85158	9.52898	0.322605	1	9.23022	9.76334	-0.533127	1	7.98946	9.83784
14554	CATMA3A47075	E3	G	AT3G54110	_	_	plant uncoupling mitochondrial protein (PUMP)	_	_	uncoupling protein activity	_	_	mitochondrial inner membrane	_	_	transport	_	_	no targeting	_	_			C		2		9.16889	9.46097	-0.292073	1	10.892	9.32578	1.56625	0	10.7017	11.1187	-0.417089	1	11.2838	9.46259	1.82124	0	11.0993	9.61913	1.48016	0	9.04498	11.1062
14558	CATMA3A47110	E1	G	AT3G54150	_	_	embryo-abundant protein-related	_	_	molecular_function unknown	_	_	No classification	_	_	No classification	_	_	no targeting	_	_			C				8.07567	8.14808	-0.0724118	1	9.43931	7.7957	1.64361	0	9.68728	9.07106	0.616225	0.416798	9.1204	8.19952	0.920887	2.73149e-05	9.86109	8.05926	1.80184	0	7.95457	8.97764
14594	CATMA3A47415	E1	G	AT3G54470	_	_	uridine 5prim-monophosphate synthase / UMP synthase (PYRE-F) (UMPS)	_	_	orotidine-5-phosphate decarboxylase activity	_	_	No classification	_	_	nucleoside metabolism	_	_	no targeting	_	_			C				9.15804	11.14	-1.98198	0	10.0319	8.92307	1.10882	1.3655e-08	9.87729	11.4894	-1.61209	0	11.4141	10.4356	0.978463	2.34571e-06	10.3223	10.8895	-0.567199	1	9.27314	12.156
14607	CATMA3A47540	E2	G	AT3G54600	_	_	DJ-1 family protein	_	_	molecular_function unknown	_	_	endomembrane system	_	_	biological_process unknown	_	_	no targeting	_	_			C				7.28945	9.45994	-2.17049	0	7.80305	7.08875	0.714301	0.084496	8.23628	9.30425	-1.06797	2.09392e-09	9.45705	9.44308	0.0139767	1	8.14914	9.52768	-1.37855	0	7.25301	9.23968
14611	CATMA3A47570	E1	G	AT3G54640	_	_	tryptophan synthase, alpha subunit (TSA1)	_	_	tryptophan synthase activity	_	_	chloroplast	_	_	tryptophan biosynthesis	_	_	plastid	_	_			C				8.12687	8.45624	-0.329368	1	8.78788	7.94395	0.843935	0.00100603	8.85222	10.2238	-1.37153	0	10.2631	8.54024	1.7229	0	9.06628	8.73056	0.335714	1	7.95577	10.0676
14638	CATMA3A47840	I1	G	AT3G54880	_	_	expressed protein	_	_	molecular_function unknown	_	_	cellular_component unknown	_	_	biological_process unknown	_	_	no targeting	_	_			C				10.6229	9.87306	0.749873	0.029603	8.73276	10.3853	-1.65251	0	9.12892	8.27126	0.857657	5.12524e-05	8.29423	9.99181	-1.69758	0	8.99085	10.0762	-1.0854	5.29622e-09	10.7152	8.25591
14671	CATMA3A48240	E1	G	AT3G55240	_	_	expressed protein	_	_	molecular_function unknown	_	_	endomembrane system	_	_	biological_process unknown	_	_	no targeting	_	_			C				7.51929	10.331	-2.81175	0	6.61174	6.78361	-0.171878	1	7.23283	10.3718	-3.13894	0	10.6707	10.4681	0.202597	1	7.17642	10.3184	-3.14197	0	7.61104	10.5274
14675	CATMA3A48290	E1	G	AT3G55280	_	_	60S ribosomal protein L23A (RPL23aB)	_	_	structural constituent of ribosome	_	_	cytosolic large ribosomal subunit (sensu Bacteria)	_	_	ribosome biogenesis	_	_	no targeting	_	_			C				10.171	12.172	-2.00105	0	11.5936	10.098	1.49559	0	11.3808	12.7538	-1.37297	0	12.7516	11.6205	1.13109	1.75814e-09	11.5755	11.9589	-0.383442	1	10.018	13.0058
14687	CATMA3A48400	E2	G	AT3G55430	_	_	glycosyl hydrolase family 17 protein / beta-1,3-glucanase, putative	_	_	hydrolase activity\, hydrolyzing O-glycosyl compounds	_	_	endomembrane system	_	_	carbohydrate metabolism	_	_	endo. retic.	_	_			C				8.38151	8.24641	0.135104	1	9.08077	8.13148	0.949286	1.65116e-05	9.07661	8.20975	0.866854	3.4434e-05	8.57173	8.02661	0.545121	1	9.50193	7.79281	1.70911	0	8.62525	8.59264
14704	CATMA3A48595	E3	G	AT3G55610	_	_	delta 1-pyrroline-5-carboxylate synthetase B / P5CS B (P5CS2)	_	_	delta1-pyrroline-5-carboxylate synthetase activity	_	_	cytoplasm	_	_	proline biosynthesis	_	_	no targeting	_	_			C		2		11.4951	7.86108	3.63407	0	10.0254	11.6168	-1.59135	0	10.2756	9.07313	1.20246	0	9.26005	8.43016	0.829889	0.000990327	10.4851	8.24027	2.24486	0	11.5919	8.76838
14705	CATMA3A48600	E1	G	AT3G55620	_	_	eukaryotic translation initiation factor 6, putative / eIF-6, putative	_	_	translation initiation factor activity	_	_	endomembrane system	_	_	translational initiation	_	_	no targeting	_	_			C				11.1071	11.8462	-0.739085	0.0420453	13.7656	10.2506	3.51501	0	13.3283	12.9556	0.372705	1	13.6472	11.3201	2.32704	0	14.0453	11.3096	2.73571	0	10.6991	13.958
14730	CATMA3A48880	I1	G	AT3G55910	_	_	expressed protein	_	_	molecular_function unknown	_	_	No classification	_	_	No classification	_	_	no targeting	_	_			C				7.72701	7.59328	0.13373	1	9.18621	7.87004	1.31617	0	9.09327	8.03141	1.06186	2.89107e-09	8.0895	7.64975	0.439751	1	9.15758	7.47327	1.68431	0	7.8165	8.3465
14745	CATMA3A49030	E2	G	AT3G56070	_	_	peptidyl-prolyl cis-trans isomerase, putative / cyclophilin, putative / rotamase, putative	_	_	cyclosporin A binding	_	_	cytosol	_	_	signal transduction	_	_	no targeting	_	_			C				9.47469	10.6043	-1.12958	6.19827e-09	11.2386	9.31093	1.92763	0	11.0847	11.9098	-0.825114	0.000202672	12.1477	10.4337	1.71398	0	11.3898	10.4759	0.913917	1.59406e-05	9.49833	12.3398
14747	CATMA3A49050	E2	G	AT3G56090	_	_	ferritin, putative	_	_	ferric iron binding	_	_	chloroplast	_	_	iron ion homeostasis	_	_	no targeting	_	_			C				8.41006	7.92772	0.48234	1	8.88661	8.26501	0.621606	1	8.88021	9.57681	-0.696605	0.0282504	9.60722	7.974	1.63322	0	8.94993	8.06532	0.884606	5.49332e-05	8.31384	9.55438
14754	CATMA3A49115	E3	G	AT3G56150	_	_	eukaryotic translation initiation factor 3 subunit 8 / eIF3 p110 / eIF3c / p105 (TIF3C1)	_	_	translation initiation factor activity	_	_	mitochondrial inner membrane	_	_	transport	_	_	no targeting	_	_			C		2		9.16981	8.40373	0.766082	0.0173195	9.36618	8.81037	0.555809	1	9.74684	10.1465	-0.399624	1	10.3476	8.55133	1.79627	0	9.51506	8.26533	1.24972	0	8.51341	9.38825
14805	CATMA3A49680	E2	G	AT3G56710	_	_	sigA-binding protein	_	_	sigma factor activity	_	_	chloroplast	_	_	biological_process unknown	_	_	plastid	_	_			C				7.22736	7.43723	-0.20987	1	8.80618	7.13969	1.6665	0	9.28966	7.94695	1.34271	0	7.96287	7.54657	0.416301	1	9.31492	7.47146	1.84346	0	7.42545	7.99558
14848	CATMA3A50145	E1	G	AT3G57150	_	_	dyskerin, putative / nucleolar protein NAP57, putative	_	_	pseudouridine synthase activity	_	_	cellular_component unknown	_	_	RNA processing	_	_	nucleus	_	_			C				7.77354	9.52227	-1.74873	0	9.57723	7.69824	1.87899	0	9.41368	10.2644	-0.850696	6.90683e-05	10.3238	9.29861	1.02517	2.88374e-07	9.73549	9.64613	0.0893647	1	7.69462	10.3664
14872	CATMA3A50380	E2	G	AT3G57380	_	_	expressed protein	_	_	molecular_function unknown	_	_	cellular_component unknown	_	_	biological_process unknown	_	_	no targeting	_	_			C				8.16239	8.21626	-0.0538655	1	10.0073	8.04392	1.96339	0	9.99669	9.81007	0.186626	1	9.66896	8.05521	1.61375	0	10.0117	8.2716	1.74009	0	8.28149	9.95756
14886	CATMA3A50520	E1	G	AT3G57520	_	_	alkaline alpha galactosidase, putative	_	_	hydrolase activity\, hydrolyzing O-glycosyl compounds	_	_	No classification	_	_	No classification	_	_	no targeting	_	_			C				11.2489	9.27662	1.97229	0	9.56399	11.0846	-1.52066	0	9.85363	8.27731	1.57632	0	8.25413	9.6472	-1.39307	0	9.92916	9.50673	0.422435	1	11.2368	8.24908
14969	CATMA3A51500	I1	G	AT3G58490	_	_	phosphatidic acid phosphatase family protein / PAP2 family protein	_	_	phosphoric ester hydrolase activity	_	_	No classification	_	_	No classification	_	_	no targeting	_	_			C		2	1	10.0531	7.99702	2.05612	0	9.30365	9.92522	-0.621574	1	9.55295	8.20054	1.35241	0	8.57489	8.40323	0.17166	1	9.81395	8.4105	1.40346	0	10.0679	7.96971
14989	CATMA3A51670	E2	G	AT3G58660	_	_	60S ribosomal protein-related	_	_	structural constituent of ribosome	_	_	chloroplast	_	_	protein biosynthesis	_	_	nucleus	_	_			C				8.49185	8.71795	-0.226092	1	9.78509	8.45978	1.32531	0	9.82331	10.6248	-0.80147	0.000533159	10.464	8.82891	1.6351	0	9.98833	8.77815	1.21017	5.6104e-12	8.74581	10.6667
15017	CATMA3A52020	E1	G	AT3G58990	_	_	aconitase C-terminal domain-containing protein	_	_	hydro-lyase activity	_	_	3-isopropylmalate dehydratase complex	_	_	metabolism	_	_	plastid	_	_			C				7.09543	10.1449	-3.04945	0	8.56255	7.01413	1.54843	0	8.46362	10.4269	-1.96324	0	11.169	10.6487	0.520279	1	8.92472	10.7474	-1.82271	0	7.16267	10.6555
15051	CATMA3A52390	E1	G	AT3G59350	_	_	serine/threonine protein kinase, putative	_	_	kinase activity	_	_	No classification	_	_	protein amino acid phosphorylation	_	_	no targeting	_	_			C				10.958	10.1465	0.81145	0.00364998	12.0821	11.2284	0.85373	0.000699902	11.7982	10.6635	1.13463	5.61373e-11	11.0282	10.5942	0.434061	1	12.263	10.6762	1.58683	0	11.484	11.1567
15078	CATMA3A52680	E1	G	AT3G59650	_	_	mitochondrial ribosomal protein L51/S25/CI-B8 family protein	_	_	molecular_function unknown	_	_	mitochondrion	_	_	No classification	_	_	mitochondria	_	_			C				8.64461	10.3011	-1.65645	0	9.65188	8.74406	0.907812	8.79371e-05	9.40386	10.4764	-1.07257	1.63921e-09	10.3999	10.0476	0.352297	1	9.77385	10.2545	-0.480689	1	8.72175	10.5807
15119	CATMA3A53150	E1	G	AT3G60140	_	_	glycosyl hydrolase family 1 protein	_	_	hydrolase activity\, hydrolyzing O-glycosyl compounds	_	_	endomembrane system	_	_	aging	_	_	endo. retic.	_	_			C				12.6486	10.3486	2.30006	0	13.8563	11.7764	2.07983	0	13.5696	12.2172	1.3524	0	12.8324	9.9993	2.83306	0	13.9635	9.54809	4.41538	0	12.0713	12.7928
15122	CATMA3A53230	E2	G	AT3G60200	_	_	expressed protein	_	_	molecular_function unknown	_	_	mitochondrion	_	_	No classification	_	_	no targeting	_	_			C				8.23511	7.49448	0.740634	0.0399911	8.81747	8.02667	0.790805	0.00672069	8.959	8.07373	0.885263	1.53471e-05	8.49744	7.57559	0.921852	2.62453e-05	8.96936	7.3611	1.60826	0	8.52377	8.60007
15126	CATMA3A53270	E1	G	AT3G60245	_	_	60S ribosomal protein L37a (RPL37aC)	_	_	structural constituent of ribosome	_	_	ribosome	_	_	ribosome biogenesis	_	_	mitochondria	_	_			C				11.8516	14.2767	-2.42507	0	13.8945	11.9781	1.91637	0	13.0383	14.1823	-1.14399	3.36824e-11	14.2911	13.6237	0.667368	0.251296	13.6364	14.0886	-0.45217	1	11.6835	14.6594
15176	CATMA3A53750	E2	G	AT3G60750	_	_	transketolase, putative	_	_	transketolase activity	_	_	chloroplast	_	_	No classification	_	_	plastid	_	_			C				8.46595	6.5641	1.90185	0	8.24429	8.26393	-0.0196391	1	8.15332	7.82657	0.326748	1	7.62098	6.56154	1.05944	5.83669e-08	8.34286	6.44197	1.90089	0	8.28173	7.64654
15204	CATMA3A54230	E2	G	AT3G61060	_	_	F-box family protein / lectin-related	_	_	molecular_function unknown	_	_	No classification	_	_	N-terminal protein myristoylation	_	_	no targeting	_	_			C				11.3711	9.17182	2.19929	0	9.95383	11.4595	-1.50567	0	9.95223	8.08633	1.8659	0	8.18107	9.78507	-1.604	0	10.2866	9.93783	0.348802	1	11.3014	8.04609
15242	CATMA3A54603	E1	G	AT3G61460	_	_	zinc finger (C3HC4-type RING finger) family protein (BRH1)	_	_	zinc ion binding	_	_	endomembrane system	_	_	response to brassinosteroid stimulus	_	_	no targeting	_	_			C				8.90566	10.0862	-1.18051	4.99227e-10	9.41891	9.95753	-0.538624	1	9.41357	10.3261	-0.912513	4.50382e-06	10.1847	10.9082	-0.723494	0.0421452	9.57507	11.1734	-1.5983	0	9.93352	10.5331
15243	CATMA3A54606	I3	G	AT3G61470	_	_	chlorophyll A-B binding protein (LHCA2)	_	_	chlorophyll binding	_	_	photosystem I antenna complex	_	_	photosynthesis light harvesting in photosystem I	_	_	plastid	_	_			C		2		13.1357	13.9834	-0.847666	0.000991536	12.9682	13.7388	-0.770578	0.0134341	13.0063	13.437	-0.43071	1	12.5889	13.8704	-1.28151	0	12.2697	13.9627	-1.69292	0	13.6438	13.1544
15260	CATMA3A54760	E1	G	AT3G61630	_	_	AP2 domain-containing transcription factor, putative	_	_	transcription factor activity	_	_	mitochondrion	_	_	regulation of transcription, DNA-dependent	_	_	no targeting	_	_			C				8.53791	8.13882	0.399089	1	10.3983	8.42164	1.97669	0	10.2242	9.02004	1.20417	0	9.07783	8.04259	1.03524	1.81274e-07	10.626	8.48167	2.1443	0	8.66111	9.14146
15278	CATMA3A54980	E1	G	AT3G61820	_	_	aspartyl protease family protein	_	_	pepsin A activity	_	_	endomembrane system	_	_	proteolysis and peptidolysis	_	_	endo. retic.	_	_			C				8.2059	10.6456	-2.43974	0	10.0757	8.36345	1.71222	0	9.98311	11.3894	-1.40628	0	11.4814	10.7358	0.745591	0.0201183	10.1802	10.8205	-0.640259	0.374608	8.36874	11.3446
15285	CATMA3A55026	E2	G	AT3G61890	_	_	homeobox-leucine zipper protein 12 (HB-12) / HD-ZIP transcription factor 12	_	_	transcription factor activity	_	_	nucleus	_	_	response to abscisic acid stimulus	_	_	no targeting	_	_			C		2		11.568	11.4965	0.0715301	1	10.0862	11.8607	-1.77451	0	10.0757	10.3185	-0.242785	1	10.2343	11.6542	-1.41995	0	10.2956	11.9439	-1.64828	0	11.8326	10.3082
15311	CATMA3A55290	E2	G	AT3G62150	_	_	multidrug resistant (MDR) ABC transporter, putative	_	_	ATP-binding cassette (ABC) transporter activity	_	_	membrane	_	_	DNA methylation	_	_	no targeting	_	_			C				6.34198	6.2478	0.0941844	1	8.31911	6.69997	1.61914	0	8.10048	7.45142	0.649068	0.143967	7.4579	6.45241	1.00549	7.05666e-07	8.2577	6.62465	1.63306	0	6.73412	7.65314
15336	CATMA3A55540	E1	G	AT3G62410	_	_	CP12 domain-containing protein	_	_	molecular_function unknown	_	_	chloroplast	_	_	biological_process unknown	_	_	no targeting	_	_			C		2	1	11.3131	10.246	1.0671	1.16954e-07	10.5002	11.8535	-1.35327	0	9.83172	8.81374	1.01798	2.80125e-08	9.44411	11.0694	-1.62532	0	10.7804	11.1357	-0.355227	1	11.6712	8.99089
15342	CATMA3A55700	E3	G	AT3G62530	_	_	PBS lyase HEAT-like repeat-containing protein	_	_	lyase activity	_	_	phycobilisome	_	_	No classification	_	_	mitochondria	_	_			C				8.64525	10.8597	-2.21446	0	10.1285	8.72919	1.39932	0	9.77007	10.7964	-1.02634	1.83064e-08	10.861	10.6948	0.166189	1	9.81835	11.0251	-1.20676	5.6104e-12	8.78087	10.7782
15343	CATMA3A55720	E1	G	AT3G62550	_	_	universal stress protein (USP) family protein	_	_	molecular_function unknown	_	_	No classification	_	_	response to stress	_	_	no targeting	_	_			C				12.2013	12.8202	-0.618944	1	11.2024	12.414	-1.21166	7.80607e-11	11.7184	11.7086	0.00983671	1	10.8793	12.8479	-1.96867	0	10.9784	12.8845	-1.90603	0	12.4665	11.219
15353	CATMA3A55820	E1	G	AT3G62650	_	_	expressed protein	_	_	molecular_function unknown	_	_	No classification	_	_	No classification	_	_	nucleus	_	_			C				13.0002	12.2506	0.749647	0.0298229	11.7118	13.0799	-1.36804	0	11.4908	10.7336	0.757261	0.00302928	10.7089	12.3438	-1.63493	0	11.5776	12.452	-0.874433	8.36466e-05	12.9995	10.6314
15373	CATMA3A56030	E2	G	AT3G62870	_	_	60S ribosomal protein L7A (RPL7aB)	_	_	structural constituent of ribosome	_	_	intracellular	_	_	protein biosynthesis	_	_	nucleus	_	_			C				11.2954	12.8808	-1.58539	0	13.0451	11.1672	1.87797	0	12.216	13.115	-0.898973	8.31897e-06	13.3791	12.2893	1.08979	1.35989e-08	12.7444	12.5059	0.238573	1	10.7026	13.3482
15491	CATMA3B43840	E2	G	AT3G50840	_	_	phototropic-responsive NPH3 family protein	_	_	signal transducer activity	_	_	No classification	_	_	response to light	_	_	no targeting	_	_			C		2		10.7777	11.6825	-0.904724	0.000114133	9.45947	10.6848	-1.22535	3.90303e-11	9.52534	10.1147	-0.589395	0.956726	10.1543	11.4557	-1.30147	0	9.57795	11.6942	-2.11626	0	10.84	10.282
15565	CATMA4A00440	E3	G	AT4G00370	_	_	sugar transporter family protein	_	_	organic anion transporter activity	_	_	chloroplast	_	_	inorganic anion transport	_	_	no targeting	_	_			C		3		10.9583	9.05299	1.90529	0	9.84705	10.6938	-0.846725	0.000907602	10.0431	9.81488	0.228175	1	9.47256	8.91738	0.555184	1	10.0238	9.03243	0.991372	5.0373e-07	11.3542	10.2566
15685	CATMA4A01770	E1	G	AT4G01560	_	_	brix domain-containing protein	_	_	molecular_function unknown	_	_	No classification	_	_	biological_process unknown	_	_	nucleus	_	_			C				7.65869	7.68521	-0.0265294	1	8.81427	7.80262	1.01165	1.16757e-06	8.82672	9.55047	-0.723754	0.0106255	9.44288	7.79831	1.64457	0	8.73011	7.92866	0.801446	0.00149191	7.63877	9.38015
15711	CATMA4A02090	E1	G	AT4G01870	_	_	tolB protein-related	_	_	molecular_function unknown	_	_	No classification	_	_	No classification	_	_	no targeting	_	_			C				8.88325	8.42908	0.454174	1	12.3742	9.35743	3.01674	0	12.2386	11.2706	0.968036	3.31867e-07	10.889	8.41368	2.47527	0	12.1526	8.70017	3.45242	0	9.40692	11.2027
15725	CATMA4A02325	E1	G	AT4G02020	_	_	zeste-like protein 1 (EZA1)	_	_	transcription factor activity	_	_	cellular_component unknown	_	_	biological_process unknown	_	_	no targeting	_	_			C				8.86869	6.81758	2.05111	0	7.75574	9.09949	-1.34374	0	8.00424	7.5161	0.48813	1	7.4083	7.05328	0.355016	1	8.033	6.9999	1.0331	7.00627e-08	9.10278	7.68763
15764	CATMA4A02680	E1	G	AT4G02380	_	_	late embryogenesis abundant 3 family protein / LEA3 family protein	_	_	molecular_function unknown	_	_	chloroplast	_	_	response to cold	_	_	no targeting	_	_			C				13.895	13.0033	0.891777	0.000188597	14.9586	13.0811	1.87752	0	14.6121	13.1825	1.42961	0	14.2808	13.1951	1.0857	1.65872e-08	15.0837	12.6536	2.43005	0	13.8172	14.0098
15779	CATMA4A02835	E3	G	AT4G02520	_	_	glutathione S-transferase, putative	_	_	glutathione transferase activity	_	_	plasma membrane	_	_	aromatic amino acid family metabolism	_	_	no targeting	_	_			C				12.4105	13.1978	-0.787275	0.00845599	14.771	12.402	2.36898	0	14.1858	14.4175	-0.231707	1	14.7748	13.1509	1.62393	0	14.7781	13.3617	1.41643	0	12.094	14.4929
15824	CATMA4A03280	E1	G	AT4G02940	_	_	oxidoreductase, 2OG-Fe(II) oxygenase family protein	_	_	molecular_function unknown	_	_	mitochondrion	_	_	biological_process unknown	_	_	nucleus	_	_			C				7.24438	7.32271	-0.0783277	1	8.40651	7.03301	1.37349	0	8.84308	8.74167	0.101408	1	8.81829	7.38686	1.43143	0	8.74352	7.13957	1.60396	0	6.92973	8.56071
15831	CATMA4A03380	E2	G	AT4G03060	_	_	2-oxoglutarate-dependent dioxygenase, putative (AOP2)	_	_	oxidoreductase activity\, acting on paired donors\, with incorporation or reduction of molecular oxygen\, 2-oxoglutarate as one	_	_	cellular_component unknown	_	_	glucosinolate biosynthesis	_	_	no targeting	_	_			C				7.42439	9.48311	-2.05871	0	7.90598	7.22145	0.684526	0.212171	7.9996	9.99435	-1.99475	0	9.98389	9.23007	0.753814	0.0151982	7.92909	9.52515	-1.59607	0	7.63997	10.3133
15882	CATMA4A03876	E1	G	AT4G03510	_	_	zinc finger (C3HC4-type RING finger) family protein (RMA1)	_	_	ubiquitin-protein ligase activity	_	_	membrane	_	_	ubiquitin-dependent protein catabolism	_	_	no targeting	_	_			C		2		12.8362	12.2093	0.626969	1	11.1555	12.6611	-1.50568	0	11.2344	10.0648	1.1696	5.61373e-12	10.0151	11.7498	-1.73473	0	11.3873	12.0911	-0.70376	0.0487137	13.0447	10.4131
15943	CATMA4A05070	E1	G	AT4G04490	_	_	protein kinase family protein	_	_	kinase activity	_	_	endomembrane system	_	_	protein amino acid phosphorylation	_	_	endo. retic.	_	_			C				6.26156	6.23488	0.0266838	1	8.54788	6.7392	1.80868	0	8.61819	7.88439	0.733801	0.00733422	7.90739	6.8539	1.05348	7.73413e-08	8.7991	6.90817	1.89093	0	7.06623	8.34815
15948	CATMA4A05135	E2	G	AT4G04610	_	_	5prim-adenylylsulfate reductase (APR1) / PAPS reductase homolog (PRH19)	_	_	oxidoreductase activity\, acting on sulfur group of donors\, other acceptors	_	_	plastid	_	_	sulfate reduction\, APS pathway	_	_	plastid	_	_			C		3		7.01157	7.18388	-0.172315	1	9.3376	6.98131	2.35629	0	9.39274	9.23579	0.156945	1	9.16043	7.16258	1.99785	0	9.71889	7.51773	2.20117	0	7.35696	9.54631
15968	CATMA4A05400	E1	G	AT4G04830	_	_	methionine sulfoxide reductase domain-containing protein / SeIR domain-containing protein	_	_	molecular_function unknown	_	_	cellular_component unknown	_	_	biological_process unknown	_	_	no targeting	_	_			C				9.55575	11.6124	-2.0567	0	10.9555	9.17184	1.78371	0	11.164	10.7049	0.459123	1	10.6409	11.3066	-0.665711	0.26436	11.2539	11.2835	-0.0296447	1	9.8592	11.3098
16001	CATMA4A05770	E1	G	AT5G08180	_	_	ribosomal protein L7Ae/L30e/S12e/Gadd45 family protein	_	_	RNA binding	_	_	intracellular	_	_	protein biosynthesis	_	_	no targeting	_	_			C		2	1	9.61563	11.4918	-1.87615	0	11.0293	9.35282	1.67651	0	10.982	11.9528	-0.970756	2.90965e-07	11.9484	11.0659	0.882525	0.000129577	11.2756	11.3045	-0.0288759	1	9.77766	12.4674
16023	CATMA4A06050	E1	G	AT4G05420	_	_	UV-damaged DNA-binding protein, putative	_	_	DNA binding	_	_	nucleus	_	_	negative regulation of photomorphogenesis	_	_	no targeting	_	_			C				9.96639	11.8275	-1.86114	0	11.8151	9.74909	2.066	0	11.4199	12.4601	-1.0402	8.97074e-09	12.4688	11.4267	1.04214	1.31568e-07	11.636	11.4967	0.139343	1	9.96296	12.8332
16047	CATMA4A06600	E1	G	AT4G07410	_	_	transducin family protein / WD-40 repeat family protein	_	_	nucleotide binding	_	_	No classification	_	_	No classification	_	_	nucleus	_	_			C				7.76853	9.827	-2.05847	0	8.70801	7.81649	0.891519	0.000166374	8.81397	8.73001	0.0839582	1	8.83875	9.89713	-1.05837	6.14001e-08	8.76843	9.9011	-1.13267	4.60053e-10	8.04415	8.95536
16078	CATMA4A07910	E2	G	AT4G08210	_	_	pentatricopeptide (PPR) repeat-containing protein	_	_	molecular_function unknown	_	_	cellular_component unknown	_	_	biological_process unknown	_	_	no targeting	_	_			C				9.78301	11.8174	-2.0344	0	11.04	9.76771	1.27228	5.57576e-12	10.8597	12.5658	-1.70616	0	12.5709	11.3906	1.18029	1.40427e-10	11.0814	11.7659	-0.684502	0.0921462	9.4886	12.5501
16179	CATMA4A09325	E1	G	AT4G09320	_	_	nucleoside diphosphate kinase 1 (NDK1)	_	_	ATP binding	_	_	No classification	_	_	CTP biosynthesis	_	_	no targeting	_	_			C				9.94108	11.8921	-1.95105	0	11.6786	9.9881	1.69053	0	11.0437	12.2664	-1.22272	0	12.2579	11.4016	0.856321	0.000361954	11.6352	12.0335	-0.398251	1	9.58028	12.2675
16233	CATMA4A10100	E1	G	AT4G10040	_	_	cytochrome c, putative	_	_	electron carrier activity	_	_	mitochondrial electron transport chain	_	_	electron transport	_	_	no targeting	_	_			C				8.8738	9.29171	-0.417909	1	11.1974	8.82447	2.37292	0	11.1379	11.2537	-0.115786	1	11.3329	9.23346	2.0994	0	11.3894	9.2212	2.16818	0	8.94568	11.2079
16385	CATMA4A12000	E1	G	AT4G11890	_	_	protein kinase family protein	_	_	kinase activity	_	_	No classification	_	_	protein amino acid phosphorylation	_	_	nucleus	_	_			C				8.1313	8.19264	-0.0613438	1	11.6667	7.96048	3.70621	0	11.8525	9.73627	2.11626	0	9.9132	8.27788	1.63532	0	11.9939	8.17082	3.82307	0	8.37848	9.84543
16399	CATMA4A12160	E2	G	AT4G12030	_	_	bile acid:sodium symporter family protein	_	_	bile acid:sodium symporter activity	_	_	membrane	_	_	sodium ion transport	_	_	no targeting	_	_			C				7.14874	9.41268	-2.26395	0	8.31508	7.07525	1.23983	1.67273e-11	8.32062	10.263	-1.94237	0	10.0567	9.20068	0.856049	0.00036578	8.48831	9.6856	-1.19729	1.12208e-11	7.49459	10.2474
16426	CATMA4A12510	E2	G	AT4G12400	_	_	stress-inducible protein, putative	_	_	molecular_function unknown	_	_	No classification	_	_	response to stress	_	_	no targeting	_	_			C				9.65809	7.74163	1.91645	0	10.1581	10.1257	0.0324588	1	10.5318	9.85597	0.675806	0.0583651	9.83155	8.42791	1.40364	0	9.7345	7.72133	2.01317	0	9.92674	9.35572
16440	CATMA4A12760	E1	G	AT4G12600	_	_	ribosomal protein L7Ae/L30e/S12e/Gadd45 family protein	_	_	RNA binding	_	_	intracellular	_	_	protein biosynthesis	_	_	no targeting	_	_			C				9.15168	11.6309	-2.47922	0	11.8462	9.42133	2.42484	0	11.6381	12.6105	-0.972442	2.68129e-07	12.7141	11.7237	0.990408	1.38472e-06	12.3481	12.3516	-0.00348222	1	9.46659	12.7176
16484	CATMA4A13280	E2	G	AT4G13180	_	_	short-chain dehydrogenase/reductase (SDR) family protein	_	_	oxidoreductase activity	_	_	mitochondrion	_	_	metabolism	_	_	no targeting	_	_			C				12.8872	12.71	0.177205	1	14.0675	12.5537	1.51386	0	13.7716	12.8669	0.904705	6.4225e-06	13.2777	12.656	0.62167	0.975029	13.96	12.3732	1.58681	0	12.4812	13.0099
16538	CATMA4A13955	E2	G	AT4G13770	_	_	cytochrome P450 family protein	_	_	cytochrome P45 activity	_	_	endomembrane system	_	_	glucosinolate biosynthesis	_	_	endo. retic.	_	_			C				8.35776	9.69832	-1.34056	0	9.37864	8.19665	1.18199	3.68e-10	9.37652	11.1323	-1.7558	0	11.112	9.50044	1.61154	0	9.56667	9.75041	-0.183738	1	8.19667	11.171
16611	CATMA4A14810	E1	G	AT4G14440	_	_	enoyl-CoA hydratase/isomerase family protein	_	_	carnitine racemase activity	_	_	No classification	_	_	metabolism	_	_	no targeting	_	_			C				8.23167	9.46107	-1.2294	3.9265e-11	7.84245	8.15247	-0.310021	1	7.83961	8.89976	-1.06016	3.16053e-09	8.74264	9.37396	-0.63132	0.737642	7.94713	9.75418	-1.80706	0	8.36884	9.14922
16667	CATMA4A15420	E2	G	AT4G14960	_	_	tubulin alpha-6 chain (TUA6)	_	_	structural constituent of cytoskeleton	_	_	tubulin	_	_	cell cycle	_	_	no targeting	_	_			C				9.87103	11.7469	-1.87588	0	10.9409	9.7968	1.14406	2.47006e-09	10.6326	11.5453	-0.912738	4.45782e-06	11.634	11.4797	0.154277	1	10.7276	11.5042	-0.776635	0.00376418	9.74269	11.5607
16732	CATMA4A16270	E1	G	AT4G15530	_	_	pyruvate phosphate dikinase family protein	_	_	kinase activity	_	_	No classification	_	_	phosphorylation	_	_	no targeting	_	_			C		2	0	11.1937	8.287	2.90669	0	11.1262	11.151	-0.0248364	1	11.0076	9.71819	1.28938	0	9.91157	8.39389	1.51768	0	11.2836	8.55234	2.73128	0	11.1943	9.8815
16753	CATMA4A16545	I2	G	AT4G15760	_	_	monooxygenase, putative (MO1)	_	_	monooxygenase activity	_	_	No classification	_	_	aromatic compound metabolism	_	_	no targeting	_	_			C				9.63871	8.49975	1.13896	3.93211e-09	10.9637	9.42841	1.53525	0	10.711	9.77329	0.937698	1.4053e-06	10.1025	8.47063	1.63188	0	11.1749	8.45578	2.71908	0	9.46876	10.0007
16809	CATMA4A16980	E2	G	AT4G16190	_	_	cysteine proteinase, putative	_	_	cysteine-type peptidase activity	_	_	endomembrane system	_	_	proteolysis and peptidolysis	_	_	endo. retic.	_	_			C				11.2795	9.07061	2.20884	0	9.79931	10.8511	-1.0518	1.94828e-07	9.97989	8.96177	1.01812	2.78104e-08	9.21234	9.22061	-0.00827762	1	10.251	9.20767	1.0433	4.27513e-08	11.3094	9.34915
16867	CATMA4A17630	E2	G	AT4G16690	_	_	esterase/lipase/thioesterase family protein	_	_	catalytic activity	_	_	No classification	_	_	lipid metabolism	_	_	no targeting	_	_			C				10.9342	9.17459	1.75962	0	9.7271	10.4541	-0.726951	0.0565215	9.72508	8.1831	1.54198	0	8.17282	9.07687	-0.904041	5.45347e-05	10.1466	9.22238	0.924207	1.02307e-05	10.7674	8.39026
16898	CATMA4A18060	E1	G	AT4G17040	_	_	ATP-dependent Clp protease proteolytic subunit, putative	_	_	endopeptidase Clp activity	_	_	chloroplast stroma	_	_	ATP-dependent proteolysis	_	_	plastid	_	_			C				11.0886	9.41123	1.67742	0	10.444	10.8667	-0.42273	1	10.5336	10.1638	0.369861	1	10.4712	9.51289	0.958292	5.63398e-06	10.3029	9.15617	1.14674	2.18806e-10	11.2833	10.3274
16922	CATMA4A18310	E1	G	AT4G17260	_	_	L-lactate dehydrogenase, putative	_	_	lactate dehydrogenase activity	_	_	chloroplast	_	_	glycolysis	_	_	no targeting	_	_			C				6.90667	7.00443	-0.0977623	1	8.06628	6.58845	1.47784	0	8.4076	7.92552	0.482077	1	7.80336	6.90808	0.895284	7.77482e-05	8.42924	6.80096	1.62828	0	6.99332	8.25199
16927	CATMA4A18370	E1	G	AT4G17340	_	_	major intrinsic family protein / MIP family protein	_	_	water channel activity	_	_	membrane	_	_	transport	_	_	no targeting	_	_			C				10.3092	11.4377	-1.1285	6.52921e-09	9.61684	10.4171	-0.800227	0.00483969	9.69217	10.3034	-0.61125	0.487464	10.2641	11.32	-1.05594	6.88933e-08	9.50181	11.4657	-1.96387	0	11.0635	11.049
16980	CATMA4A18870	E1	G	AT4G17840	_	_	expressed protein	_	_	molecular_function unknown	_	_	chloroplast	_	_	No classification	_	_	plastid	_	_			C		2		10.0529	7.96211	2.09077	0	9.25269	9.56419	-0.311499	1	9.33013	8.16353	1.16661	1.12275e-11	8.02073	7.92762	0.0931132	1	9.53856	7.99685	1.54171	0	10.1092	8.5327
17046	CATMA4A19570	E2	G	AT4G18480	_	_	magnesium-chelatase subunit chlI, chloroplast / Mg-protoporphyrin IX chelatase (CHLI) (CS) (CH42)	_	_	magnesium chelatase activity	_	_	magnesium chelatase complex	_	_	chlorophyll biosynthesis	_	_	plastid	_	_			C				9.75763	11.0039	-1.24625	1.68279e-11	10.1971	10.4744	-0.277323	1	9.89578	10.875	-0.979208	1.92888e-07	10.699	11.2909	-0.591871	1	10.2202	11.8228	-1.60258	0	10.5307	11.2332
17090	CATMA4A20060	E1	G	AT4G18950	_	_	ankyrin protein kinase, putative	_	_	kinase activity	_	_	No classification	_	_	protein amino acid phosphorylation	_	_	nucleus	_	_			C				8.57627	8.02669	0.549581	1	9.61391	8.25622	1.35769	0	9.90841	8.92239	0.986018	1.38165e-07	8.94066	8.18481	0.755855	0.0141696	9.99309	8.15057	1.84252	0	8.26896	8.75636
17196	CATMA4A21330	E1	G	AT4G20070	_	_	peptidase M20/M25/M40 family protein	_	_	metallopeptidase activity	_	_	chloroplast	_	_	proteolysis and peptidolysis	_	_	plastid	_	_			C				10.482	8.53225	1.94971	0	9.57215	10.3733	-0.80115	0.00468553	9.24832	8.40942	0.838908	0.000113862	8.94342	8.71836	0.225057	1	10.0873	8.87411	1.21318	5.6104e-12	10.8742	9.13285
17244	CATMA4A22370	E2	G	AT4G20860	_	_	FAD-binding domain-containing protein	_	_	electron carrier activity	_	_	endomembrane system	_	_	electron transport	_	_	endo. retic.	_	_			C				10.063	8.80681	1.25623	1.12186e-11	10.2615	9.90915	0.352333	1	10.3924	9.72694	0.665489	0.083019	9.9069	9.08677	0.820123	0.00142563	10.9014	9.11992	1.78151	0	10.3083	9.91863
17329	CATMA4A23450	E2	G	AT4G21790	_	_	transmembrane protein-related (TOM1)	_	_	protein binding	_	_	vacuolar membrane	_	_	viral replication complex formation and maintenance	_	_	no targeting	_	_			C				11.303	9.35154	1.95144	0	10.3157	10.7805	-0.464722	1	10.594	10.0588	0.535189	1	9.96864	9.06911	0.899529	6.54957e-05	10.469	9.09143	1.37758	0	11.3727	10.4677
17337	CATMA4A23540	E1	G	AT4G21870	_	_	26.5 kDa class P-related heat shock protein (HSP26.5-P)	_	_	heat shock protein activity	_	_	No classification	_	_	response to heat	_	_	no targeting	_	_			C				11.3369	11.253	0.0838405	1	9.17645	10.8439	-1.66749	0	9.41555	9.07405	0.341498	1	8.85476	10.7619	-1.90709	0	9.56772	11.1427	-1.57498	0	11.4914	9.4701
17344	CATMA4A23620	I1	G	AT4G21910	_	_	MATE efflux family protein	_	_	antiporter activity	_	_	membrane	_	_	multidrug transport	_	_	no targeting	_	_			C				8.65179	9.77809	-1.1263	7.25842e-09	8.35351	8.85182	-0.49832	1	8.21673	9.75348	-1.53674	0	9.63323	9.8321	-0.198877	1	8.43788	10.098	-1.66012	0	8.77128	9.70878
17403	CATMA4A24300	E1	G	AT4G22570	_	_	adenine phosphoribosyltransferase, putative	_	_	adenine phosphoribosyltransferase activity	_	_	No classification	_	_	adenine salvage	_	_	no targeting	_	_			C				8.90907	10.2143	-1.30523	0	8.62833	9.05283	-0.424495	1	8.44508	9.32984	-0.884762	1.56915e-05	9.48144	10.198	-0.71659	0.0528747	8.54934	10.2484	-1.69905	0	8.95685	9.40499
17468	CATMA4A25030	E1	G	AT4G23260	_	_	protein kinase family protein	_	_	protein kinase activity	_	_	No classification	_	_	protein amino acid phosphorylation	_	_	no targeting	_	_			C				8.42906	6.83718	1.59188	0	7.92958	8.7044	-0.774817	0.0116351	8.0812	7.46774	0.613467	0.454666	7.60805	7.2012	0.406848	1	8.36116	7.03676	1.32441	0	9.14324	7.64774
17475	CATMA4A25210	E1	G	AT4G23400	_	_	major intrinsic family protein / MIP family protein	_	_	water channel activity	_	_	membrane	_	_	transport	_	_	no targeting	_	_			C				9.75003	10.3525	-0.602442	1	9.06648	10.0939	-1.02741	5.82857e-07	9.21107	8.82053	0.390537	1	8.89497	10.862	-1.96708	0	9.54431	10.8944	-1.35007	0	10.1781	9.03739
17482	CATMA4A25290	E1	G	AT4G23470	_	_	hydroxyproline-rich glycoprotein family protein	_	_	rhodopsin-like receptor activity	_	_	integral to membrane	_	_	G-protein coupled receptor protein signaling pathway	_	_	no targeting	_	_			C				11.116	10.5868	0.529258	1	12.0064	10.5488	1.45756	0	11.7112	10.5795	1.13176	6.17511e-11	11.0617	10.2883	0.773436	0.00769303	12.3718	10.3751	1.99671	0	11.0245	11.3782
17492	CATMA4A25390	E1	G	AT4G23550	_	_	WRKY family transcription factor	_	_	transcription factor activity	_	_	cellular_component unknown	_	_	regulation of transcription, DNA-dependent	_	_	no targeting	_	_			C				10.3167	10.9137	-0.596917	1	9.4658	10.3224	-0.856614	0.00062853	10.12	9.89698	0.223037	1	10.0909	11.7157	-1.62485	0	10.0778	11.5319	-1.45414	0	10.1439	9.24314
17505	CATMA4A25530	E1	G	AT4G23700	_	_	cation/hydrogen exchanger, putative (CHX17)	_	_	sodium:hydrogen antiporter activity	_	_	integral to membrane	_	_	N-terminal protein myristoylation	_	_	no targeting	_	_			C				9.04823	9.42533	-0.377102	1	11.018	8.77554	2.24246	0	11.3726	11.3516	0.0210085	1	11.7227	9.55	2.17273	0	11.8391	9.6487	2.19042	0	9.65766	12.0561
17512	CATMA4A25590	E2	G	AT4G23770	_	_	expressed protein	_	_	molecular_function unknown	_	_	No classification	_	_	No classification	_	_	no targeting	_	_			C				8.83862	9.37032	-0.531701	1	10.1295	8.22097	1.9085	0	10.3646	10.5197	-0.155117	1	10.5843	9.04212	1.54214	0	10.8422	9.14436	1.69786	0	9.10034	11.3006
17549	CATMA4A25880	E1	G	AT4G24160	_	_	hydrolase, alpha/beta fold family protein	_	_	hydrolase activity	_	_	chloroplast	_	_	aromatic compound metabolism	_	_	no targeting	_	_			C				7.86447	7.69482	0.169644	1	9.08124	7.83207	1.24917	1.11515e-11	9.204	8.43881	0.765191	0.00223337	8.37276	7.62851	0.744252	0.0210527	9.21476	7.28266	1.9321	0	8.41039	8.83871
17598	CATMA4A26350	I2	G	AT4G24630	_	_	zinc finger (DHHC type) family protein	_	_	molecular_function unknown	_	_	cellular_component unknown	_	_	biological_process unknown	_	_	no targeting	_	_			C				8.87563	7.26591	1.60972	0	7.70579	8.14033	-0.434541	1	7.80792	7.36282	0.445101	1	7.35822	7.01943	0.338789	1	7.87475	7.08723	0.78752	0.00251648	8.58504	7.54317
17604	CATMA4A26400	E1	P	AT4G24690	_	_	ubiquitin-associated (UBA)/TS-N domain-containing protein / octicosapeptide/Phox/Bemp1 (PB1) domain-containing protein	_	_	zinc ion binding	_	_	cellular_component unknown	_	_	biological_process unknown	_	_	no targeting	_	_			C				10.6695	10.2696	0.399882	1	12.1602	10.0958	2.0644	0	12.0255	11.1173	0.908143	5.49533e-06	11.8928	10.7589	1.13386	1.52784e-09	12.0692	9.96106	2.10818	0	10.4097	11.4177
17605	CATMA4A26410	E1	G	AT4G24700	_	_	expressed protein	_	_	molecular_function unknown	_	_	No classification	_	_	No classification	_	_	nucleus	_	_			C				9.5664	8.67008	0.896324	0.000158222	7.92511	9.87132	-1.94622	0	8.5411	8.00531	0.535796	1	8.20581	9.89491	-1.6891	0	7.68544	8.64088	-0.955441	2.58648e-06	9.86835	7.53382
17613	CATMA4A26470	E1	G	AT4G24780	_	_	pectate lyase family protein	_	_	pectate lyase activity	_	_	endomembrane system	_	_	No classification	_	_	endo. retic.	_	_			C				8.03158	9.70431	-1.67274	0	9.73587	7.85545	1.88042	0	9.74422	10.4337	-0.689497	0.0362845	10.4766	9.57188	0.904767	5.29486e-05	9.63519	9.54493	0.0902623	1	8.16372	10.4468
17655	CATMA4A26885	E1	G	AT4G25200	_	_	23.6 kDa mitochondrial small heat shock protein (HSP23.6-M)	_	_	heat shock protein activity	_	_	mitochondrion	_	_	response to heat	_	_	mitochondria	_	_			C				7.07179	7.64234	-0.570545	1	9.2969	7.07585	2.22105	0	9.26423	8.39904	0.865194	3.70082e-05	8.16634	7.41443	0.751908	0.016223	9.38447	7.66775	1.71672	0	7.24554	8.6122
17670	CATMA4A27050	E1	G	AT4G25340	_	_	immunophilin-related / FKBP-type peptidyl-prolyl cis-trans isomerase-related	_	_	FK56 binding	_	_	nucleus	_	_	protein folding	_	_	no targeting	_	_			C				7.51461	9.2405	-1.72589	0	9.06593	7.57351	1.49242	0	9.00001	9.86889	-0.868885	3.15218e-05	9.8005	9.1572	0.643303	0.518819	9.17694	9.5759	-0.398961	1	7.72238	10.049
17695	CATMA4A27270	E2	G	AT4G25580	_	_	stress-responsive protein-related	_	_	molecular_function unknown	_	_	No classification	_	_	No classification	_	_	no targeting	_	_			C				9.10355	7.26749	1.83607	0	7.81879	9.28211	-1.46332	0	7.74324	6.81286	0.93038	1.97739e-06	6.65998	6.8837	-0.223722	1	7.73135	7.22612	0.505227	1	9.16128	6.90449
17699	CATMA4A27320	E1	G	AT4G25630	_	_	fibrillarin 2 (FIB2)	_	_	snoRNA binding	_	_	nucleolus	_	_	rRNA processing	_	_	no targeting	_	_			C				7.0608	9.67256	-2.61176	0	9.88031	7.10615	2.77416	0	9.5688	10.8242	-1.25536	0	10.3833	8.88571	1.4976	0	9.98037	9.67254	0.307829	1	7.07597	11.0058
17700	CATMA4A27330	E2	G	AT4G25640	_	_	MATE efflux family protein	_	_	antiporter activity	_	_	membrane	_	_	multidrug transport	_	_	no targeting	_	_			C				8.16852	6.97536	1.19316	2.63637e-10	8.4435	8.1635	0.279999	1	8.64923	7.78945	0.859778	4.67773e-05	7.773	6.91016	0.862843	0.000281067	8.79838	6.95992	1.83846	0	8.3618	7.66895
17714	CATMA4A27470	E1	G	AT4G25780	_	_	pathogenesis-related protein, putative	_	_	No classification	_	_	extracellular	_	_	No classification	_	_	endo. retic.	_	_			C				10.3149	8.72282	1.59204	0	8.13065	9.88008	-1.74943	0	8.47526	7.85759	0.617673	0.398141	7.85841	8.45481	-0.596404	1	8.56595	8.57039	-0.00443941	1	10.7841	8.32546
17726	CATMA4A27590	E1	G	AT4G25890	_	_	60S acidic ribosomal protein P3 (RPP3A)	_	_	structural constituent of ribosome	_	_	ribosome	_	_	translational elongation	_	_	no targeting	_	_			C				10.1066	12.0452	-1.93856	0	11.7494	10.2933	1.45604	0	11.5698	12.7024	-1.13268	6.17511e-11	12.6387	12.1267	0.512071	1	11.9727	12.4605	-0.48773	1	10.2249	12.6393
17728	CATMA4A27602	I1	G	AT4G25910	_	_	nitrogen fixation protein, putative	_	_	structural molecule activity	_	_	chloroplast	_	_	iron-sulfur cluster assembly	_	_	plastid	_	_			C		2	0	11.3273	9.40655	1.92078	0	9.75188	11.235	-1.48316	0	9.97267	9.14197	0.830705	0.000160606	8.95795	9.58356	-0.625613	0.870381	9.82694	9.43456	0.392379	1	11.1617	8.94772
17754	CATMA4A27700	E2	G	AT4G26180	_	_	mitochondrial substrate carrier family protein	_	_	binding	_	_	mitochondrial inner membrane	_	_	mitochondrial transport	_	_	no targeting	_	_			C				7.99302	7.40182	0.591201	1	8.82209	7.97961	0.842475	0.00106156	9.02945	8.06457	0.964882	3.86382e-07	8.04015	7.24402	0.796129	0.00342999	9.02536	7.32765	1.69771	0	8.24973	8.21643
17786	CATMA4A28100	E1	G	AT4G26530	_	_	fructose-bisphosphate aldolase, putative	_	_	fructose-bisphosphate aldolase activity	_	_	No classification	_	_	glycolysis	_	_	no targeting	_	_			C				14.1903	13.2983	0.892015	0.000186879	13.4273	14.1924	-0.765076	0.0161724	13.7607	11.5978	2.16292	0	11.7898	13.9862	-2.19642	0	13.2249	13.228	-0.00307404	1	14.7376	11.6722
17851	CATMA4A28830	E2	G	AT4G27250	_	_	dihydroflavonol 4-reductase family / dihydrokaempferol 4-reductase family	_	_	dihydrokaempferol 4-reductase activity	_	_	No classification	_	_	anthocyanin biosynthesis	_	_	no targeting	_	_			C				9.93872	8.0411	1.89762	0	8.93847	9.8381	-0.899629	0.000121296	8.95886	8.4471	0.511767	1	8.35735	8.00643	0.350926	1	9.10746	8.23094	0.876526	7.67417e-05	9.8689	8.37909
17894	CATMA4A29270	I1	G	AT4G27640	_	_	importin beta-2 subunit family protein	_	_	protein transporter activity	_	_	cytoplasm	_	_	protein-nucleus import\, docking	_	_	no targeting	_	_			C		2	0	10.7805	9.08775	1.69275	0	10.8422	11.8007	-0.958445	1.13034e-05	11.1727	9.81088	1.36183	0	9.67416	10.3451	-0.67098	0.224916	10.5491	9.7635	0.785649	0.00269788	11.4259	9.02344
17954	CATMA4A29890	E1	G	AT4G28250	_	_	beta-expansin, putative (EXPB3)	_	_	molecular_function unknown	_	_	endomembrane system	_	_	cell elongation	_	_	endo. retic.	_	_			C				8.8842	11.0934	-2.20924	0	10.4238	8.60963	1.81421	0	10.4163	11.7103	-1.29398	0	11.6433	10.5456	1.09779	9.20075e-09	10.6626	11.07	-0.407341	1	8.87369	12.0078
17955	CATMA4A29900	E1	G	AT4G28260	_	_	expressed protein	_	_	molecular_function unknown	_	_	No classification	_	_	No classification	_	_	no targeting	_	_			C				11.5614	9.8811	1.6803	0	10.6094	11.354	-0.744645	0.0318578	10.6511	9.89923	0.751899	0.00371624	9.82033	9.76917	0.051159	1	10.851	10.1279	0.723113	0.0252522	11.5338	10.1537
17956	CATMA4A29910	E1	G	AT4G28270	_	_	zinc finger (C3HC4-type RING finger) family protein	_	_	zinc ion binding	_	_	No classification	_	_	No classification	_	_	no targeting	_	_			C				10.0971	9.50149	0.595564	1	8.23812	10.1771	-1.939	0	8.56773	8.05961	0.508123	1	8.03658	9.63091	-1.59432	0	8.24223	9.66819	-1.42596	0	9.95804	7.7578
17963	CATMA4A30000	E1	G	AT4G28360	_	_	ribosomal protein L22 family protein	_	_	structural constituent of ribosome	_	_	ribosome	_	_	protein biosynthesis	_	_	mitochondria	_	_			C				8.29313	10.2712	-1.97809	0	9.56066	8.42676	1.13389	4.06473e-09	9.55137	10.7655	-1.21414	0	10.6194	9.99818	0.621247	0.986925	9.67603	10.364	-0.687933	0.082352	8.51379	10.9
17974	CATMA4A30120	E1	G	AT4G28460	_	_	hypothetical protein	_	_	molecular_function unknown	_	_	endomembrane system	_	_	No classification	_	_	_	_	_			C				6.90801	7.04264	-0.134633	1	8.67932	6.79249	1.88682	0	8.8988	8.00593	0.892872	1.09366e-05	8.1813	7.05506	1.12625	2.24121e-09	8.89512	6.78723	2.10788	0	6.94339	7.95783
17984	CATMA4A30200	E1	G	AT4G28550	_	_	RabGAP/TBC domain-containing protein	_	_	molecular_function unknown	_	_	mitochondrion	_	_	biological_process unknown	_	_	no targeting	_	_			C				7.36047	7.59328	-0.23281	1	8.99435	6.93235	2.06201	0	9.22355	8.25266	0.970892	2.89051e-07	8.4004	7.38578	1.01462	4.66907e-07	9.4959	7.40306	2.09285	0	7.55105	9.00982
18009	CATMA4A30435	E1	G	AT4G28750	_	_	photosystem I reaction center subunit IV, chloroplast, putative / PSI-E, putative (PSAE1)	_	_	molecular_function unknown	_	_	photosystem I reaction center	_	_	electron transport	_	_	plastid	_	_			C				12.1234	12.9942	-0.87082	0.000419073	11.6698	12.6038	-0.934015	3.08204e-05	11.8736	12.59	-0.716399	0.0138962	11.9808	12.9402	-0.959388	5.3743e-06	11.1251	12.8342	-1.70905	0	12.1876	11.9918
18013	CATMA4A30480	E1	G	AT4G28780	_	_	GDSL-motif lipase/hydrolase family protein	_	_	carboxylic ester hydrolase activity	_	_	endomembrane system	_	_	No classification	_	_	endo. retic.	_	_			C				7.08596	8.67273	-1.58677	0	8.98857	7.62105	1.36752	0	9.10059	9.76767	-0.667076	0.0786635	9.61084	8.90088	0.709966	0.0656031	8.93364	9.02297	-0.089331	1	7.186	9.35081
18112	CATMA4A31540	E2	G	AT4G29900	_	_	calcium-transporting ATPase, plasma membrane-type, putative / Ca2+-ATPase, putative (ACA10)	_	_	calmodulin binding	_	_	integral to membrane	_	_	calcium ion transport	_	_	no targeting	_	_			C		3	1	9.61024	7.48588	2.12435	0	9.45333	9.11939	0.333936	1	9.61998	8.84818	0.771795	0.00172876	8.92059	7.47251	1.44808	0	9.57829	7.6444	1.93389	0	9.37977	8.78355
18114	CATMA4A31560	E1	G	AT4G29905	_	_	expressed protein	_	_	molecular_function unknown	_	_	No classification	_	_	No classification	_	_	no targeting	_	_			C				12.099	11.6806	0.418373	1	11.0497	12.4458	-1.39614	0	11.4797	10.2966	1.18302	5.61373e-12	9.84524	12.0819	-2.23668	0	11.0996	12.2833	-1.18374	2.8052e-11	12.7278	10.2294
18142	CATMA4A31820	E1	G	AT4G30190	_	_	ATPase 2, plasma membrane-type, putative / proton pump 2, putative / proton-exporting ATPase, putative	_	_	hydrogen-exporting ATPase activity, phosphorylative mechanism	_	_	plasma membrane	_	_	nutrient uptake	_	_	no targeting	_	_			C				9.62085	10.7904	-1.16958	8.6944e-10	11.3433	9.57081	1.77244	0	10.9703	12.0209	-1.05059	5.22638e-09	12.1593	10.4281	1.73114	0	11.3579	10.6084	0.749519	0.0100313	9.25971	12.123
18143	CATMA4A31830	E1	G	AT4G30200	_	_	expressed protein	_	_	DNA binding	_	_	No classification	_	_	regulation of transcription, DNA-dependent	_	_	no targeting	_	_			C				11.2283	8.94653	2.28179	0	9.90682	10.9744	-1.06762	9.44646e-08	10.1704	9.47749	0.692944	0.0321468	9.28475	9.09989	0.184857	1	10.009	9.01063	0.998351	3.64154e-07	11.34	9.31572
18144	CATMA4A31835	E1	G	AT4G30210	_	_	NADPH-cytochrome p450 reductase, putative / NADPH-ferrihemoprotein reductase, putative	_	_	NADPH-hemoprotein reductase activity	_	_	chloroplast	_	_	phenylpropanoid metabolism	_	_	no targeting	_	_			C				10.57	9.55648	1.01353	1.27779e-06	10.577	9.88207	0.694954	0.154325	10.6177	9.71636	0.901313	7.48648e-06	10.1324	9.23918	0.893169	8.46595e-05	11.113	9.32133	1.79171	0	10.342	10.1623
18150	CATMA4A31885	E2	G	AT4G30270	_	_	MERI-5 protein (MERI-5) (MERI5B) / endo-xyloglucan transferase / xyloglucan endo-1,4-beta-D-glucanase (SEN4)	_	_	hydrolase activity, acting on glycosyl bonds	_	_	endomembrane system	_	_	aging	_	_	endo. retic.	_	_			C				14.4832	12.2338	2.24932	0	13.9961	14.0906	-0.0944192	1	14.0896	12.8514	1.23822	0	13.229	12.2046	1.02443	2.9839e-07	14.37	12.2107	2.15933	0	13.9256	12.7038
18198	CATMA4A32410	E2	G	AT4G30800	_	_	40S ribosomal protein S11 (RPS11B)	_	_	structural constituent of ribosome	_	_	cytosolic small ribosomal subunit (sensu Eukarya)	_	_	protein biosynthesis	_	_	nucleus	_	_			C				7.03072	8.91184	-1.88113	0	8.89673	7.04302	1.85371	0	8.91118	10.1968	-1.28561	0	10.2293	8.72615	1.50317	0	8.95403	9.00213	-0.0480962	1	7.21397	10.2738
18308	CATMA4A33510	E1	G	AT4G31860	_	_	protein phosphatase 2C, putative / PP2C, putative	_	_	protein phosphatase type 2C activity	_	_	protein serine/threonine phosphatase complex	_	_	N-terminal protein myristoylation	_	_	no targeting	_	_			C				9.80354	9.23648	0.567058	1	10.7404	9.47495	1.26548	5.57576e-12	10.8364	9.82838	1.00804	4.62459e-08	9.92985	9.2513	0.678549	0.177953	11.0591	9.27244	1.78668	0	9.89879	10.1777
18364	CATMA4A34220	E1	G	AT4G32480	_	_	expressed protein	_	_	molecular_function unknown	_	_	cellular_component unknown	_	_	biological_process unknown	_	_	no targeting	_	_			C				12.5619	13.149	-0.58706	1	11.3421	12.642	-1.29992	0	11.3371	11.7212	-0.384108	1	11.519	13.0132	-1.49416	0	11.3511	13.1917	-1.84056	0	12.6998	11.7577
18393	CATMA4A34490	E1	G	AT4G32760	_	_	VHS domain-containing protein / GAT domain-containing protein	_	_	protein transporter activity	_	_	Golgi stack	_	_	intra-Golgi transport	_	_	no targeting	_	_			C				10.7299	8.85086	1.87904	0	10.459	10.604	-0.145079	1	10.7412	9.8126	0.928584	2.14947e-06	9.87264	9.12973	0.742916	0.0220264	10.9915	9.23882	1.75273	0	No	No
18405	CATMA4A34610	E1	P	AT4G32870	_	_	expressed protein	_	_	molecular_function unknown	_	_	No classification	_	_	No classification	_	_	no targeting	_	_			C				13.9925	10.8383	3.15425	0	11.9367	13.585	-1.64832	0	12.3018	10.1731	2.12875	0	10.1207	11.1075	-0.986812	1.6239e-06	12.2117	10.8297	1.38201	0	13.7175	9.90537
18418	CATMA4A34735	E1	G	AT4G32980	_	_	homeobox protein (ATH1)	_	_	transcription factor activity	_	_	nucleus	_	_	photomorphogenesis	_	_	no targeting	_	_			C				7.39001	8.54743	-1.15742	1.58743e-09	7.46119	7.6532	-0.192008	1	7.65926	8.5928	-0.933535	1.7072e-06	8.49081	8.97214	-0.481326	1	7.36214	9.06397	-1.70182	0	7.60423	8.43347
18426	CATMA4A34810	E2	G	AT4G33070	_	_	pyruvate decarboxylase, putative	_	_	pyruvate decarboxylase activity	_	_	No classification	_	_	branched chain family amino acid biosynthesis	_	_	no targeting	_	_			C				6.36951	6.58916	-0.219646	1	10.1433	6.93656	3.20678	0	9.60514	9.34493	0.260212	1	9.9274	6.86251	3.06489	0	10.6808	6.95464	3.72615	0	7.12001	10.1974
18519	CATMA4A35835	E1	G	AT4G34030	_	_	methylcrotonyl-CoA carboxylase beta chain, mitochondrial / 3-methylcrotonyl-CoA carboxylase 2 (MCCB)	_	_	methylcrotonoyl-CoA carboxylase activity	_	_	mitochondrion	_	_	leucine catabolism	_	_	mitochondria	_	_			C				12.4518	9.75819	2.69358	0	10.5694	12.3215	-1.75211	0	10.3876	8.89256	1.49503	0	8.91986	9.7464	-0.826541	0.00112261	10.755	10.0426	0.712383	0.036424	12.5373	9.13436
18531	CATMA4A35980	E1	G	AT4G34150	_	_	C2 domain-containing protein	_	_	rhodopsin-like receptor activity	_	_	integral to membrane	_	_	G-protein coupled receptor protein signaling pathway	_	_	no targeting	_	_			C				10.1227	8.61716	1.50555	0	9.95276	9.94957	0.00319343	1	10.1403	8.85779	1.28252	0	8.98569	8.79661	0.189086	1	10.4034	8.7806	1.62279	0	10.3829	9.16406
18562	CATMA4A36305	E1	G	AT4G34460	_	_	guanine nucleotide-binding protein beta subunit (GB1) / GTP-binding protein beta subunit (AGB1) / transducin	_	_	heterotrimeric G-protein GTPase activity	_	_	heterotrimeric G-protein complex	_	_	fruit morphogenesis	_	_	no targeting	_	_			C				8.53059	7.50204	1.02854	6.61554e-07	9.23644	8.77647	0.459976	1	9.14663	8.1242	1.02243	2.23483e-08	8.26428	7.56119	0.70309	0.0819071	9.32775	7.50968	1.81808	0	8.76658	8.24824
18605	CATMA4A36740	E1	G	AT4G34950	_	_	nodulin family protein	_	_	molecular_function unknown	_	_	mitochondrion	_	_	No classification	_	_	plastid	_	_			C				7.8065	10.4017	-2.59519	0	10.544	8.08259	2.46142	0	10.115	12.0077	-1.89269	0	12.1613	9.90216	2.25915	0	10.5622	10.3823	0.179874	1	7.85861	12.102
18607	CATMA4A36750	E1	G	AT4G34970	_	_	actin-depolymerizing factor, putative	_	_	actin depolymerizing activity	_	_	intracellular	_	_	No classification	_	_	no targeting	_	_			C				9.8622	8.14317	1.71903	0	8.08619	9.86073	-1.77454	0	8.37704	7.01093	1.36611	0	7.03682	8.34001	-1.30319	0	8.06954	8.11614	-0.0465976	1	9.4293	6.68686
18634	CATMA4A36980	E1	G	AT4G35250	_	_	vestitone reductase-related	_	_	3-beta-hydroxy-delta5-steroid dehydrogenase activity	_	_	chloroplast	_	_	galactose metabolism	_	_	mitochondria	_	_			C				10.1513	8.34	1.81128	0	8.53971	9.52383	-0.984119	3.83581e-06	8.75758	8.05236	0.705225	0.0207887	7.94967	8.05207	-0.102401	1	8.83067	8.00806	0.822605	0.000663133	9.48431	7.8185
18671	CATMA4A37266	E3	G	AT4G35630	_	_	phosphoserine aminotransferase, chloroplast (PSAT)	_	_	phosphoserine transaminase activity	_	_	chloroplast	_	_	L-serine biosynthesis	_	_	plastid	_	_			C				7.56494	8.11097	-0.546032	1	9.89497	7.56012	2.33484	0	9.62372	10.7738	-1.15005	2.24549e-11	10.6649	7.96665	2.69824	0	9.95066	8.50859	1.44207	0	7.95076	10.905
18686	CATMA4A37425	E1	G	AT4G35770	_	_	senescence-associated protein (SEN1)	_	_	molecular_function unknown	_	_	chloroplast	_	_	aging	_	_	no targeting	_	_			C				12.5085	11.4589	1.04967	2.57983e-07	12.4332	14.1568	-1.72367	0	13.531	10.3934	3.13765	0	9.88277	13.9563	-4.07353	0	12.853	13.7393	-0.886301	5.11945e-05	15.1244	10.1433
18712	CATMA4A37660	E1	G	AT4G36010	_	_	pathogenesis-related thaumatin family protein	_	_	molecular_function unknown	_	_	endomembrane system	_	_	response to pathogen	_	_	endo. retic.	_	_			C				7.57313	8.81384	-1.24071	2.24372e-11	9.72925	7.54354	2.18571	0	9.52989	10.5289	-0.998976	7.27764e-08	10.5108	8.61101	1.89982	0	9.80773	8.69981	1.10792	1.67751e-09	7.96901	10.8216
18715	CATMA4A37690	E1	G	AT4G36040	_	_	DNAJ heat shock N-terminal domain-containing protein (J11)	_	_	chaperone activity	_	_	chloroplast	_	_	protein folding	_	_	no targeting	_	_			C				11.8626	11.461	0.401573	1	11.9336	12.5203	-0.586715	1	11.8676	10.4504	1.41718	0	10.5258	12.1935	-1.6677	0	11.8835	12.1213	-0.237792	1	12.5	10.21
18716	CATMA4A37700	E1	G	AT4G36050	_	_	endonuclease/exonuclease/phosphatase family protein	_	_	molecular_function unknown	_	_	No classification	_	_	No classification	_	_	no targeting	_	_			C				10.0569	8.20865	1.84822	0	10.3764	10.1362	0.240218	1	10.2997	9.31676	0.982925	1.60822e-07	8.77604	8.28211	0.493932	1	10.3164	8.51632	1.80012	0	10.2695	9.30601
18755	CATMA4A38120	E2	G	AT4G36580	_	_	AAA-type ATPase family protein	_	_	ATPase activity	_	_	chloroplast	_	_	ciliary/flagellar motility	_	_	plastid	_	_			C				7.059	7.6168	-0.557801	1	9.35259	7.17196	2.18063	0	9.2911	9.30195	-0.0108529	1	9.22457	7.6933	1.53127	0	9.62028	7.84487	1.77541	0	7.38128	9.80562
18765	CATMA4A38220	E1	G	AT4G36670	_	_	mannitol transporter, putative	_	_	carbohydrate transporter activity	_	_	membrane	_	_	carbohydrate transport	_	_	no targeting	_	_			C				12.3833	13.6604	-1.27705	5.60929e-12	10.6972	12.6256	-1.92837	0	10.8879	10.2625	0.62542	0.311094	9.66166	13.4461	-3.78442	0	10.7144	13.7559	-3.04156	0	12.6154	10.1571
18768	CATMA4A38250	E2	G	AT4G36690	_	_	U2 snRNP auxiliary factor large subunit, putative	_	_	pre-mRNA splicing factor activity	_	_	No classification	_	_	No classification	_	_	nucleus	_	_			C		2	0	9.23625	7.41466	1.82159	0	8.98544	8.71116	0.274276	1	9.02545	8.68439	0.341059	1	8.60291	7.30213	1.30078	0	9.31042	7.44407	1.86635	0	9.48015	9.24316
18775	CATMA4A38320	E1	G	AT4G36760	_	_	aminopeptidase P	_	_	N-1-naphthylphthalamic acid binding	_	_	plasma membrane	_	_	auxin polar transport	_	_	no targeting	_	_			C				9.80792	8.17308	1.63484	0	9.83495	9.70367	0.131275	1	9.71855	9.55182	0.166727	1	9.31892	7.93337	1.38556	0	9.92355	8.09441	1.82915	0	9.72648	9.5548
18784	CATMA4A38440	I1	G	AT4G36850	_	_	PQ-loop repeat family protein / transmembrane family protein	_	_	molecular_function unknown	_	_	membrane	_	_	biological_process unknown	_	_	no targeting	_	_			C				11.5029	10.1477	1.35519	0	9.66986	11.3779	-1.70801	0	9.43009	7.69867	1.73142	0	7.85176	10.1984	-2.34663	0	9.75468	10.3432	-0.588498	1	11.572	8.10508
18797	CATMA4A38560	E1	G	AT4G36980	_	_	expressed protein	_	_	molecular_function unknown	_	_	mitochondrion	_	_	No classification	_	_	nucleus	_	_			C		2	1	9.44311	7.81448	1.62863	0	9.11122	9.51241	-0.401197	1	9.37739	8.89117	0.486226	1	8.7212	8.0592	0.661996	0.296059	9.26495	8.04756	1.21738	5.6104e-12	9.83721	8.88096
18801	CATMA4A38590	I1	G	AT4G37010	_	_	caltractin, putative / centrin, putative	_	_	calcium ion binding	_	_	flagellum (sensu Bacteria)	_	_	ciliary/flagellar motility	_	_	no targeting	_	_			C				6.62176	6.56742	0.0543445	1	9.07953	7.59031	1.48923	0	9.23507	8.22189	1.01318	3.5709e-08	8.16379	7.14863	1.01516	4.55606e-07	9.25502	7.20618	2.04884	0	7.72888	8.42643
18803	CATMA4A38610	E1	G	AT4G37030	_	_	hypothetical protein	_	_	_	_	_	_	_	_	_	_	_	no targeting	_	_			C				6.88858	6.77614	0.112432	1	9.59739	7.10237	2.49502	0	9.27675	8.54825	0.728497	0.00892485	8.72889	6.76296	1.96593	0	9.24844	6.65949	2.58895	0	7.29946	8.98148
18819	CATMA4A38790	I1	G	AT4G37220	_	_	stress-responsive protein, putative	_	_	molecular_function unknown	_	_	No classification	_	_	response to stress	_	_	no targeting	_	_			C				11.6412	8.88197	2.75918	0	9.10969	11.6748	-2.5651	0	9.41052	7.62751	1.783	0	7.44899	8.98612	-1.53713	0	9.18774	8.99804	0.189704	1	11.4029	7.3089
18826	CATMA4A38860	E2	G	AT4G37290	_	_	expressed protein	_	_	molecular_function unknown	_	_	endomembrane system	_	_	No classification	_	_	endo. retic.	_	_			C				6.84699	6.87412	-0.0271225	1	8.43287	6.91661	1.51625	0	8.37415	8.26461	0.109545	1	8.17968	6.87225	1.30743	0	8.39991	6.64923	1.75067	0	6.98849	8.43054
18831	CATMA4A38910	E2	G	AT4G37330	_	_	cytochrome P450 family protein	_	_	oxygen binding	_	_	endomembrane system	_	_	electron transport	_	_	endo. retic.	_	_			C				9.67276	7.58565	2.08711	0	8.9114	9.93856	-1.02715	5.89525e-07	8.79718	7.71755	1.07963	1.12275e-09	7.64163	7.89875	-0.257122	1	8.99957	8.15497	0.844601	0.000279476	10.0875	7.7328
18864	CATMA4A39270	E1	G	AT4G37760	_	_	squalene monooxygenase, putative / squalene epoxidase, putative	_	_	squalene monooxygenase activity	_	_	endomembrane system	_	_	sterol biosynthesis	_	_	plastid	_	_			C				9.71953	6.74713	2.9724	0	8.76512	9.54932	-0.784198	0.00844263	9.09029	7.19641	1.89388	0	7.03223	6.91188	0.120346	1	9.19495	7.02478	2.17017	0	9.78619	7.281
18867	CATMA4A39300	E1	G	AT4G37800	_	_	xyloglucan:xyloglucosyl transferase, putative / xyloglucan endotransglycosylase, putative / endo-xyloglucan transferase, putative	_	_	hydrolase activity, acting on glycosyl bonds	_	_	endomembrane system	_	_	carbohydrate metabolism	_	_	no targeting	_	_			C				7.36771	10.4601	-3.09236	0	8.16466	7.2933	0.871356	0.000360729	8.06501	9.84522	-1.78022	0	10.0365	10.3324	-0.29593	1	8.31463	10.4689	-2.15432	0	7.67707	10.4597
18879	CATMA4A39420	E1	G	AT4G37910	_	_	heat shock protein 70, mitochondrial, putative / HSP70, mitochondrial, putative	_	_	heat shock protein activity	_	_	mitochondrial matrix	_	_	protein folding	_	_	mitochondria	_	_			C				9.63155	11.2471	-1.61557	0	12.9789	9.2544	3.72447	0	12.506	12.435	0.0709338	1	12.8455	10.7587	2.08676	0	12.9393	10.7762	2.16312	0	9.40724	12.8884
18931	CATMA4A39970	E1	G	AT4G38470	_	_	protein kinase family protein	_	_	protein kinase activity	_	_	No classification	_	_	metabolism	_	_	no targeting	_	_			C				12.3089	11.8332	0.475614	1	11.2557	11.5518	-0.296019	1	11.988	10.1744	1.81366	0	10.1721	11.8467	-1.6746	0	11.9721	11.7304	0.2417	1	12.2047	10.1302
18939	CATMA4A40036	E1	G	AT4G38540	_	_	monooxygenase, putative (MO2)	_	_	monooxygenase activity	_	_	No classification	_	_	aromatic compound metabolism	_	_	no targeting	_	_			C				10.1065	9.49397	0.612502	1	11.1998	9.60191	1.59791	0	11.3818	10.3879	0.993918	9.35585e-08	10.4888	9.2613	1.22749	1.12341e-11	11.5942	9.24423	2.34995	0	9.52951	9.96873
19048	CATMA4A41005	E3	G	AT4G39640	_	_	gamma-glutamyltranspeptidase family protein	_	_	gamma-glutamyltransferase activity	_	_	endomembrane system	_	_	DNA methylation	_	_	endo. retic.	_	_			C				7.77891	7.36091	0.418001	1	8.90996	7.77878	1.13118	4.63903e-09	9.0341	8.27265	0.761447	0.00258004	8.07769	7.52965	0.548038	1	9.37528	7.59147	1.78381	0	7.98015	8.3531
19051	CATMA4A41020	E1	G	AT4G39670	_	_	expressed protein	_	_	molecular_function unknown	_	_	No classification	_	_	No classification	_	_	no targeting	_	_			C				7.79908	7.74197	0.0571083	1	10.2748	7.96797	2.30685	0	10.346	9.24096	1.10504	2.80687e-10	9.43818	7.90671	1.53148	0	10.6978	7.74946	2.94837	0	8.13552	9.34896
19082	CATMA4A41335	E1	G	AT4G39940	_	_	adenylylsulfate kinase 2 (AKN2)	_	_	transferase activity, transferring phosphorus-containing groups	_	_	chloroplast	_	_	sulfate assimilation	_	_	plastid	_	_			C				7.4071	9.08533	-1.67823	0	7.81366	7.42858	0.385075	1	7.81455	9.36591	-1.55136	0	9.62486	9.07209	0.552766	1	7.91366	9.14969	-1.23604	0	7.43035	9.17916
19088	CATMA4A41393	E1	G	AT4G39980	_	_	2-dehydro-3-deoxyphosphoheptonate aldolase 1 / 3-deoxy-D-arabino-heptulosonate 7-phosphate synthase 1 / DAHP synthetase 1 (DHS1)	_	_	3-deoxy-7-phosphoheptulonate synthase activity	_	_	chloroplast	_	_	aromatic amino acid family biosynthesis, shikimate pathway	_	_	plastid	_	_			C				8.78172	10.5293	-1.7476	0	10.2707	8.89145	1.37922	0	10.0346	11.3514	-1.3168	0	11.4315	10.5672	0.86429	0.000265657	10.7103	10.9876	-0.27732	1	8.7917	11.4237
19199	CATMA5A00580	E1	G	AT5G01520	_	_	zinc finger (C3HC4-type RING finger) family protein	_	_	zinc ion binding	_	_	intracellular	_	_	DNA repair	_	_	no targeting	_	_			C				11.2148	11.3838	-0.168961	1	9.38448	11.1618	-1.77732	0	9.51764	9.20151	0.316135	1	8.91451	10.6702	-1.7557	0	9.53578	11.3006	-1.76485	0	11.3621	9.41187
19253	CATMA5A01130	E1	G	AT5G02050	_	_	mitochondrial glycoprotein family protein / MAM33 family protein	_	_	molecular_function unknown	_	_	mitochondrial matrix	_	_	biological_process unknown	_	_	mitochondria	_	_			C				7.23035	7.85492	-0.624573	1	8.51841	7.23334	1.28508	0	8.54774	9.39234	-0.844599	8.95192e-05	9.11034	7.24864	1.8617	0	8.7726	7.83235	0.940252	5.07553e-06	7.16506	9.47189
19263	CATMA5A01230	E1	G	AT5G02160	_	_	expressed protein	_	_	molecular_function unknown	_	_	chloroplast	_	_	No classification	_	_	plastid	_	_			C				11.5875	11.0021	0.5854	1	10.1529	11.2531	-1.10019	2.05969e-08	10.7171	9.60305	1.114	1.74026e-10	9.67118	11.4447	-1.77353	0	10.4477	10.8169	-0.369258	1	11.4193	9.2464
19317	CATMA5A01860	I2	G	AT5G02780	_	_	In2-1 protein, putative	_	_	catalytic activity	_	_	cytoplasm	_	_	aromatic amino acid family metabolism	_	_	no targeting	_	_			C				8.56755	8.19156	0.375988	1	12.1062	8.58896	3.51723	0	11.971	11.2354	0.735569	0.0068675	11.3927	8.91228	2.48043	0	12.1869	8.18867	3.99821	0	8.81213	11.5347
19325	CATMA5A01950	E1	G	AT5G02870	_	_	60S ribosomal protein L4/L1 (RPL4D)	_	_	structural constituent of ribosome	_	_	large ribosomal subunit	_	_	protein biosynthesis	_	_	no targeting	_	_			C				12.2495	14.0744	-1.82485	0	14.1034	12.2096	1.89385	0	13.884	15.0903	-1.20629	0	14.7269	13.5543	1.17254	2.07831e-10	12.8212	12.7989	0.0223275	1	12.2693	15.2716
19358	CATMA5A02350	E2	G	AT5G03240	_	_	polyubiquitin (UBQ3)	_	_	protein degradation tagging activity	_	_	nucleus	_	_	response to light	_	_	no targeting	_	_			C				13.7021	11.8187	1.88344	0	13.0953	13.0538	0.041457	1	13.3104	12.0169	1.29355	0	12.6382	11.9153	0.722853	0.043046	13.5564	11.5749	1.98148	0	13.2882	11.9252
19365	CATMA5A02410	E2	G	AT5G03300	_	_	adenosine kinase 2 (ADK2)	_	_	kinase activity	_	_	6-phosphofructokinase complex	_	_	glycolysis	_	_	no targeting	_	_			C				9.94363	12.1715	-2.22784	0	11.575	10.1884	1.38663	0	11.2836	12.6146	-1.33099	0	12.4635	11.7386	0.724915	0.0402134	11.5272	12.1026	-0.575448	1	9.78489	12.3677
19369	CATMA5A02460	E2	G	AT5G03350	_	_	legume lectin family protein	_	_	carbohydrate binding	_	_	endomembrane system	_	_	No classification	_	_	endo. retic.	_	_			C				7.89349	10.5017	-2.60819	0	8.98281	7.58798	1.39483	0	9.86419	9.856	0.00818693	1	10.0396	10.3057	-0.266052	1	9.01727	10.3859	-1.36866	0	7.90007	9.72453
19399	CATMA5A02790	I2	G	AT5G03610	_	_	GDSL-motif lipase/hydrolase family protein	_	_	carboxylic ester hydrolase activity	_	_	endomembrane system	_	_	No classification	_	_	endo. retic.	_	_			C				8.98395	8.96237	0.0215859	1	10.7014	8.81258	1.88879	0	10.8137	10.8217	-0.00801477	1	10.5642	8.94234	1.62184	0	10.7328	8.46857	2.2642	0	8.62466	10.4031
19462	CATMA5A03450	E1	G	AT5G04250	_	_	OTU-like cysteine protease family protein	_	_	cysteine-type peptidase activity	_	_	cellular_component unknown	_	_	biological_process unknown	_	_	no targeting	_	_			C				9.05245	8.24709	0.805354	0.00452134	9.80555	9.08976	0.715787	0.0806267	9.55197	8.93688	0.615093	0.431963	8.82942	8.03293	0.796491	0.00338544	9.63922	7.77295	1.86627	0	8.93403	9.04431
19497	CATMA5A03795	E1	G	AT5G04590	_	_	sulfite reductase / ferredoxin (SIR)	_	_	sulfite reductase activity	_	_	plastid	_	_	sulfate reduction	_	_	plastid	_	_			C				7.59882	7.0557	0.54312	1	8.84632	7.26873	1.57759	0	9.06159	8.61637	0.445225	1	8.98007	7.02755	1.95252	0	9.09525	6.92608	2.16917	0	7.58985	9.09179
19524	CATMA5A04100	E1	G	AT5G04930	_	_	phospholipid-transporting ATPase 1 / aminophospholipid flippase 1 / magnesium-ATPase 1 (ALA1)	_	_	ATPase activity, coupled to transmembrane movement of ions, phosphorylative mechanism	_	_	integral to membrane	_	_	cation transport	_	_	no targeting	_	_			C				8.66868	8.39718	0.271502	1	9.87609	8.60874	1.26735	5.57576e-12	10.0069	9.45547	0.551426	1	9.21886	8.46133	0.757533	0.0133749	10.1017	8.44665	1.65501	0	8.40685	9.12033
19546	CATMA5A04375	E1	G	AT5G05170	_	_	cellulose synthase, catalytic subunit (Ath-B)	_	_	cellulose synthase activity	_	_	plasma membrane	_	_	primary cell wall biosynthesis (sensu Magnoliophyta)	_	_	no targeting	_	_			C				9.38114	8.02661	1.35453	0	9.34973	9.48644	-0.136705	1	9.38266	9.69314	-0.310482	1	9.75109	8.15685	1.59425	0	9.51862	8.26743	1.25119	0	9.16706	9.47338
19675	CATMA5A05740	E2	G	AT5G06530	_	_	ABC transporter family protein	_	_	ATP-binding cassette (ABC) transporter activity	_	_	inner membrane	_	_	amino acid transport	_	_	no targeting	_	_			C				11.017	10.8456	0.17136	1	8.84948	11.0229	-2.17343	0	9.0952	10.2269	-1.13166	6.17511e-11	10.0406	10.9577	-0.917098	3.19458e-05	9.36949	11.2833	-1.91383	0	11.3295	10.3222
19677	CATMA5A05760	E1	G	AT5G06550	_	_	transcription factor jumonji (jmjC) domain-containing protein	_	_	No classification	_	_	mitochondrion	_	_	cell surface receptor linked signal transduction	_	_	no targeting	_	_			C				7.77215	8.64841	-0.876261	0.000341199	10.0301	7.89423	2.13587	0	10.1987	11.0157	-0.816963	0.000283739	10.6184	8.64786	1.97056	0	10.3552	8.98835	1.36682	0	8.07022	10.9859
19757	CATMA5A06560	E1	G	AT5G07340	_	_	calnexin, putative	_	_	calcium ion binding	_	_	microsome	_	_	sodium ion transport	_	_	endo. retic.	_	_			C				10.0544	11.7749	-1.72052	0	10.7487	10.1301	0.618652	1	10.6973	11.84	-1.14277	3.36824e-11	11.8126	11.6196	0.19302	1	10.817	11.8757	-1.0587	2.00965e-08	9.9453	11.9158
19765	CATMA5A06655	E3	G	AT5G07440	_	_	glutamate dehydrogenase 2 (GDH2)	_	_	oxidoreductase activity	_	_	mitochondrion	_	_	amino acid metabolism	_	_	no targeting	_	_			C				13.0718	10.7868	2.28503	0	14.0227	12.8961	1.12663	5.78764e-09	13.8301	13.1576	0.672489	0.0654014	13.3519	10.9016	2.45028	0	14.2186	10.8421	3.37645	0	12.8069	13.1731
19792	CATMA5A06925	E1	G	AT5G07690	_	_	myb family transcription factor (MYB29)	_	_	transcription factor activity	_	_	nucleus	_	_	regulation of transcription, DNA-dependent	_	_	no targeting	_	_			C				6.90962	8.64368	-1.73405	0	7.3975	6.74666	0.650844	0.575613	7.40975	8.63382	-1.22407	0	8.7928	8.63349	0.159306	1	7.51727	8.73456	-1.21729	5.6104e-12	7.16402	9.12529
19879	CATMA5A07860	E1	G	AT5G08530	_	_	NADH-ubiquinone oxidoreductase 51 kDa subunit, mitochondrial, putative	_	_	NADH dehydrogenase (ubiquinone) activity	_	_	mitochondrion	_	_	mitochondrial electron transport, NADH to ubiquinone	_	_	mitochondria	_	_			C				11.8944	10.2922	1.60219	0	12	11.7201	0.279902	1	11.9705	11.9526	0.0178743	1	11.8595	10.1311	1.72842	0	12.3199	10.5298	1.79018	0	12.1833	12.3509
19887	CATMA5A07970	E3	G	AT5G08610	_	_	DEAD box RNA helicase (RH26)	_	_	ATP dependent helicase activity	_	_	chloroplast	_	_	DNA metabolism	_	_	no targeting	_	_			C				7.90779	6.90702	1.00077	2.21856e-06	8.8827	7.90534	0.97736	5.11175e-06	9.00695	9.05509	-0.0481464	1	8.67408	7.02308	1.65099	0	9.07769	7.05068	2.02701	0	8.07028	8.94377
19925	CATMA5A08400	E1	P	AT5G09570	_	_	expressed protein	_	_	molecular_function unknown	_	_	chloroplast	_	_	biological_process unknown	_	_	no targeting	_	_			C				7.07433	7.25904	-0.184713	1	9.896	6.74077	3.15523	0	10.0158	9.57426	0.44149	1	9.46727	7.10323	2.36404	0	10.0903	6.84353	3.24679	0	6.95127	9.6008
19927	CATMA5A08415	E3	G	AT5G09590	_	_	heat shock protein 70 / HSP70 (HSC70-5)	_	_	heat shock protein activity	_	_	mitochondrial matrix	_	_	protein folding	_	_	mitochondria	_	_			C				11.0311	11.3705	-0.339403	1	12.7536	10.8976	1.85597	0	12.6582	13.0268	-0.368646	1	12.9681	11.1778	1.7903	0	12.8869	11.327	1.55995	0	10.8126	12.9983
19967	CATMA5A08770	E1	G	AT5G10010	_	_	expressed protein	_	_	molecular_function unknown	_	_	No classification	_	_	No classification	_	_	nucleus	_	_			C				8.41299	7.67099	0.741997	0.0382629	9.04822	8.27548	0.772739	0.0124861	9.15713	9.39854	-0.241418	1	9.47259	7.85471	1.61788	0	9.20395	7.76251	1.44144	0	7.96968	8.99233
20002	CATMA5A09150	E1	G	AT5G10390	_	_	histone H3	_	_	DNA binding	_	_	chloroplast	_	_	chromosome organization and biogenesis (sensu Eukarya)	_	_	nucleus	_	_			C				7.43353	9.20114	-1.76761	0	8.63211	7.55964	1.07247	7.55014e-08	8.76069	9.8251	-1.06441	2.52618e-09	9.85794	9.09978	0.758155	0.0130914	8.64179	9.1503	-0.508504	1	7.31815	9.21198
20016	CATMA5A09290	E1	G	AT5G10560	_	_	glycosyl hydrolase family 3 protein	_	_	hydrolase activity\, hydrolyzing O-glycosyl compounds	_	_	endomembrane system	_	_	carbohydrate metabolism	_	_	endo. retic.	_	_			C		2	1	9.96985	11.7283	-1.7584	0	10.3122	9.82757	0.484625	1	10.547	11.6403	-1.09325	5.38918e-10	11.3445	11.4757	-0.131264	1	10.5968	11.7712	-1.1744	5.04936e-11	10.0958	11.711
20050	CATMA5A09680	E1	G	AT5G10930	_	_	CBL-interacting protein kinase 5 (CIPK5)	_	_	kinase activity	_	_	No classification	_	_	protein amino acid phosphorylation	_	_	no targeting	_	_			C				8.57803	8.92079	-0.342762	1	7.39376	8.46378	-1.07002	8.45732e-08	7.5199	7.6449	-0.124997	1	7.78225	9.44758	-1.66533	0	7.67245	9.39025	-1.7178	0	8.67647	7.71006
20191	CATMA5A11160	E1	G	AT5G12930	_	_	expressed protein	_	_	molecular_function unknown	_	_	chloroplast	_	_	No classification	_	_	no targeting	_	_			C				7.89341	7.69607	0.197347	1	10.644	7.74854	2.89542	0	10.7206	9.58307	1.13749	4.49099e-11	9.3527	7.64525	1.70745	0	10.7621	7.6271	3.13502	0	7.86098	9.4114
20196	CATMA5A11230	E1	G	AT5G13010	_	_	RNA helicase, putative	_	_	RNA helicase activity	_	_	No classification	_	_	No classification	_	_	nucleus	_	_			C				10.8097	9.07063	1.73906	0	10.4864	10.6665	-0.180076	1	10.7433	9.94542	0.797859	0.000616584	9.69819	9.10774	0.590444	1	10.9401	9.13204	1.80811	0	10.5465	9.73938
20202	CATMA5A11290	E1	G	AT5G13080	_	_	WRKY family transcription factor	_	_	transcription factor activity	_	_	cellular_component unknown	_	_	regulation of transcription, DNA-dependent	_	_	no targeting	_	_			C				10.0747	9.28374	0.790946	0.00745446	12.0454	10.0188	2.02666	0	11.9365	11.2322	0.704271	0.0215103	11.2843	9.28325	2.00102	0	12.0476	9.15847	2.88917	0	10.0198	11.3934
20231	CATMA5A11600	E1	G	AT5G13400	_	_	proton-dependent oligopeptide transport (POT) family protein	_	_	transporter activity	_	_	membrane	_	_	oligopeptide transport	_	_	no targeting	_	_			C		2		9.89559	11.6207	-1.72515	0	10.0749	9.86609	0.208819	1	10.296	11.5416	-1.24565	0	11.4183	11.7393	-0.320959	1	10.4264	11.9379	-1.51143	0	10.2111	11.6447
20244	CATMA5A11720	E1	G	AT5G13490	_	_	ADP, ATP carrier protein 2, mitochondrial / ADP/ATP translocase 2 / adenine nucleotide translocator 2 (ANT2)	_	_	ATP:ADP antiporter activity	_	_	mitochondrial membrane	_	_	ATP/ADP exchange	_	_	no targeting	_	_			C				8.8958	9.97846	-1.08266	5.71306e-08	12.0294	9.3518	2.67758	0	11.1834	11.2891	-0.105682	1	12.4783	10.7261	1.75215	0	12.6194	10.8195	1.79998	0	9.86566	12.67
20272	CATMA5A11990	E1	G	AT5G13750	_	_	transporter-related	_	_	inorganic anion transporter activity	_	_	integral to membrane	_	_	inorganic anion transport	_	_	no targeting	_	_			C		2	1	8.90443	8.72005	0.184377	1	10.774	8.61536	2.15864	0	11.195	11.3174	-0.122403	1	11.1995	8.91684	2.28261	0	11.2615	8.93558	2.3259	0	9.07437	11.2547
20301	CATMA5A12270	E1	G	AT5G14040	_	_	mitochondrial phosphate transporter	_	_	binding	_	_	mitochondrial inner membrane	_	_	transport	_	_	no targeting	_	_			C				7.95147	7.84996	0.101511	1	8.37211	7.52688	0.845226	0.000959267	8.59212	9.21876	-0.626641	0.29915	9.5264	7.90195	1.62445	0	9.04986	7.95292	1.09694	2.94546e-09	8.26957	9.67332
20309	CATMA5A12350	E2	G	AT5G14120	_	_	nodulin family protein	_	_	molecular_function unknown	_	_	endomembrane system	_	_	No classification	_	_	no targeting	_	_			C				10.8381	8.9993	1.83876	0	8.93793	10.0216	-1.08365	4.48905e-08	9.18981	7.88055	1.30926	0	8.58921	9.27351	-0.6843	0.148704	9.5894	8.79984	0.789553	0.00233282	10.9529	8.4232
20315	CATMA5A12400	E1	G	AT5G14180	_	_	lipase family protein	_	_	catalytic activity	_	_	endomembrane system	_	_	glycerol biosynthesis	_	_	endo. retic.	_	_			C		2	1	13.1578	12.2114	0.946432	2.16012e-05	11.7524	13.3729	-1.62051	0	11.9205	9.76883	2.15171	0	9.78898	12.7547	-2.96572	0	12.0532	12.6713	-0.618079	0.732629	13.5732	9.72108
20354	CATMA5A12805	E1	G	AT5G14580	_	_	polyribonucleotide nucleotidyltransferase, putative	_	_	RNA binding	_	_	mitochondrion	_	_	nitrogen metabolism	_	_	no targeting	_	_			C				7.73308	9.55299	-1.81991	0	10.5999	7.80887	2.79106	0	10.4271	10.9911	-0.563993	1	10.7554	9.29634	1.4591	0	10.6214	9.76293	0.858507	0.000160059	7.74553	11.1294
20355	CATMA5A12810	E1	G	AT5G14590	_	_	isocitrate dehydrogenase, putative / NADP+ isocitrate dehydrogenase, putative	_	_	isocitrate dehydrogenase (NADP+) activity	_	_	chloroplast	_	_	metabolism	_	_	mitochondria	_	_			C				9.52859	8.36819	1.1604	1.36867e-09	10.345	9.4581	0.886861	0.000199238	10.2556	10.6495	-0.393907	1	10.6288	8.13575	2.49304	0	10.4994	8.28953	2.20986	0	9.53404	10.7911
20400	CATMA5A13370	E2	G	AT5G15090	_	_	porin, putative / voltage-dependent anion-selective channel protein, putative	_	_	voltage-dependent ion-selective channel activity	_	_	mitochondrial outer membrane	_	_	anion transport	_	_	no targeting	_	_			C				11.7857	12.4178	-0.632128	1	14.6245	11.5631	3.06134	0	13.9375	13.6965	0.241008	1	14.1076	12.0538	2.05378	0	14.855	12.0551	2.79984	0	11.463	14.3399
20437	CATMA5A13750	E1	G	AT5G15500	_	_	ankyrin repeat family protein	_	_	protein binding	_	_	endomembrane system	_	_	No classification	_	_	no targeting	_	_			C				11.0561	10.7386	0.317482	1	9.49301	11.363	-1.87	0	9.5576	8.88364	0.673961	0.0621827	8.50084	10.635	-2.13415	0	9.69548	10.8294	-1.1339	4.32001e-10	11.2006	8.91728
20451	CATMA5A13890	E1	G	AT5G15640	_	_	mitochondrial substrate carrier family protein	_	_	binding	_	_	mitochondrial inner membrane	_	_	mitochondrial transport	_	_	no targeting	_	_			C				9.12149	8.43675	0.684743	0.229168	10.6651	9.13476	1.53039	0	10.7799	10.3464	0.43353	1	10.1637	8.287	1.87672	0	10.9563	8.53449	2.42179	0	9.26746	10.4505
20493	CATMA5A14400	E1	G	AT5G16110	_	_	expressed protein	_	_	molecular_function unknown	_	_	chloroplast	_	_	No classification	_	_	no targeting	_	_			C				12.9776	11.2236	1.75404	0	11.8628	12.8183	-0.955447	1.28014e-05	12.4004	10.6395	1.76091	0	10.8581	11.8482	-0.990085	1.40471e-06	12.6052	11.7412	0.863999	0.000128128	13.042	10.3688
20495	CATMA5A14420	E1	G	AT5G16130	_	_	40S ribosomal protein S7 (RPS7C)	_	_	structural constituent of ribosome	_	_	cytosolic small ribosomal subunit (sensu Eukarya)	_	_	protein biosynthesis	_	_	no targeting	_	_			C				10.9306	12.8488	-1.91813	0	12.6618	10.9553	1.70651	0	12.3844	13.5653	-1.18089	5.61373e-12	13.5375	12.5047	1.03285	2.0254e-07	12.7689	12.976	-0.207082	1	11.0292	13.9627
20519	CATMA5A14706	E1	G	AT5G16400	_	_	thioredoxin, putative	_	_	thiol-disulfide exchange intermediate activity	_	_	chloroplast	_	_	electron transport	_	_	plastid	_	_			C				11.5777	12.2966	-0.718939	0.0799427	10.1977	11.2177	-1.01998	8.09935e-07	10.3316	10.3384	-0.00679909	1	10.383	12.274	-1.89102	0	10.5427	12.4352	-1.89255	0	11.5947	10.2812
20587	CATMA5A15500	E2	G	AT5G17220	_	_	glutathione S-transferase, putative	_	_	glutathione transferase activity	_	_	cytoplasm	_	_	aromatic amino acid family metabolism	_	_	no targeting	_	_			C				8.26936	9.7892	-1.51984	0	8.05859	8.46026	-0.401669	1	7.91222	11.0341	-3.12184	0	10.9405	9.84903	1.09144	1.25485e-08	7.96942	10.0493	-2.07984	0	8.18158	11.1365
20595	CATMA5A15570	E1	G	AT5G17300	_	_	myb family transcription factor	_	_	transcription factor activity	_	_	chloroplast	_	_	regulation of transcription	_	_	no targeting	_	_			C				13.4228	10.7215	2.70124	0	11.3855	13.4397	-2.05411	0	11.0094	8.8379	2.17154	0	8.71735	10.5817	-1.86431	0	11.4832	10.9078	0.575395	1	13.59	9.0956
20598	CATMA5A15595	E1	G	AT5G17330	_	_	glutamate decarboxylase 1 (GAD 1)	_	_	calmodulin binding	_	_	chloroplast	_	_	amino acid metabolism	_	_	no targeting	_	_			C				9.72448	9.04538	0.679105	0.271389	10.9427	9.4631	1.47956	0	10.9081	10.5648	0.343351	1	10.6903	8.89406	1.7962	0	11.3504	8.9705	2.37993	0	9.36741	10.308
20603	CATMA5A15640	E1	G	AT5G17380	_	_	pyruvate decarboxylase family protein	_	_	pyruvate decarboxylase activity	_	_	No classification	_	_	branched chain family amino acid biosynthesis	_	_	no targeting	_	_			C				12.7809	12.4706	0.310276	1	14.9104	12.7838	2.12656	0	14.3141	13.675	0.639115	0.199753	13.8661	12.3587	1.50737	0	14.6528	12.2784	2.37439	0	12.7439	14.3383
20670	CATMA5A16410	E1	G	AT5G18140	_	_	DNAJ heat shock N-terminal domain-containing protein	_	_	chaperone activity	_	_	chloroplast	_	_	protein folding	_	_	no targeting	_	_			C				12.0461	9.94535	2.10077	0	10.1663	11.7187	-1.5524	0	10.4642	9.02389	1.44032	0	9.11569	9.88641	-0.770724	0.00846055	10.5168	10.037	0.479821	1	12.0689	9.1575
20685	CATMA5A16560	E2	G	AT5G18290	_	_	major intrinsic protein-related / MIP-related	_	_	transporter activity	_	_	endomembrane system	_	_	transport	_	_	endo. retic.	_	_			C				9.06395	9.22757	-0.163624	1	11.6902	8.99969	2.69051	0	11.6295	10.5428	1.08666	7.69081e-10	10.3975	9.01067	1.38686	0	11.8024	9.09144	2.71099	0	9.22299	10.7933
20705	CATMA5A16780	E1	G	AT5G18480	_	_	glycogenin glucosyltransferase (glycogenin)-related	_	_	transferase activity, transferring hexosyl groups	_	_	endomembrane system	_	_	carbohydrate biosynthesis	_	_	endo. retic.	_	_			C				9.65881	9.80134	-0.142529	1	11.3745	9.56994	1.80458	0	11.4051	10.8323	0.572812	1	10.6575	9.56246	1.09501	1.05432e-08	11.6579	9.91384	1.74401	0	9.79693	11.1044
20718	CATMA5A16910	E1	G	AT5G18600	_	_	glutaredoxin family protein	_	_	thiol-disulfide exchange intermediate activity	_	_	No classification	_	_	electron transport	_	_	no targeting	_	_			C				10.2723	10.0156	0.256683	1	8.69908	10.3001	-1.60105	0	8.71973	7.31265	1.40708	0	7.72208	10.5828	-2.86075	0	9.31773	10.5224	-1.20471	1.12208e-11	10.9445	7.78604
20724	CATMA5A17020	E2	G	AT5G18670	_	_	beta-amylase, putative (BMY3) / 1,4-alpha-D-glucan maltohydrolase, putative	_	_	beta-amylase activity	_	_	No classification	_	_	cellulose biosynthesis	_	_	plastid	_	_			C				11.0678	9.00282	2.06497	0	8.69301	10.8056	-2.11254	0	8.80428	7.83244	0.971835	2.76134e-07	7.75545	9.30334	-1.54789	0	9.16321	9.32998	-0.166774	1	11.027	7.84912
20742	CATMA5A17210	E1	G	AT5G18840	_	_	sugar transporter, putative	_	_	carbohydrate transporter activity	_	_	membrane	_	_	carbohydrate transport	_	_	no targeting	_	_			C				6.92601	8.19382	-1.26781	5.60929e-12	6.87491	6.87176	0.00315485	1	6.75108	8.23638	-1.4853	0	8.23978	8.42306	-0.183283	1	6.61854	8.4092	-1.79066	0	7.09561	8.38103
20770	CATMA5A17530	E1	G	AT5G19120	_	_	expressed protein	_	_	molecular_function unknown	_	_	endomembrane system	_	_	biological_process unknown	_	_	endo. retic.	_	_			C				11.0753	9.42751	1.64781	0	10.1319	10.7771	-0.645227	0.676802	10.4529	8.86485	1.58802	0	8.80879	9.62004	-0.811257	0.00197762	10.5026	9.51113	0.991446	5.02008e-07	10.8121	8.62742
20779	CATMA5A17620	E1	G	AT5G19190	_	_	expressed protein	_	_	molecular_function unknown	_	_	No classification	_	_	No classification	_	_	no targeting	_	_			C				9.38943	8.98712	0.402312	1	7.82582	9.19947	-1.37366	0	8.08158	7.73638	0.345192	1	7.4268	9.10427	-1.67746	0	8.01479	9.04276	-1.02797	8.96823e-08	9.0293	7.43189
20801	CATMA5A17870	E2	G	AT5G19440	_	_	cinnamyl-alcohol dehydrogenase, putative (CAD)	_	_	cinnamyl-alcohol dehydrogenase activity	_	_	No classification	_	_	lignin biosynthesis	_	_	no targeting	_	_			C				9.47635	9.81317	-0.336819	1	11.4959	9.25347	2.24239	0	11.5586	11.3853	0.173316	1	11.3023	9.52145	1.78089	0	11.7482	9.5828	2.16538	0	9.22129	11.2472
20813	CATMA5A17990	E1	G	AT5G19550	_	_	aspartate aminotransferase, cytoplasmic isozyme 1 / transaminase A (ASP2)	_	_	aspartate transaminase activity	_	_	cytosol	_	_	nitrogen metabolism	_	_	no targeting	_	_			C				12.0449	13.1015	-1.05666	1.88136e-07	15.2686	11.9141	3.3545	0	No	No	$	No	14.7281	12.3114	2.41669	0	15.3432	12.7273	2.61586	0	11.6567	15.103
20853	CATMA5A18430	E3	G	AT5G19990	_	_	26S proteasome AAA-ATPase subunit (RPT6a)	_	_	ATPase activity	_	_	proteasome regulatory particle, base subcomplex (sensu Eukarya)	_	_	ubiquitin-dependent protein catabolism	_	_	no targeting	_	_			C				9.42325	8.28544	1.13781	4.15648e-09	10.3336	9.29902	1.03462	4.22699e-07	10.9374	10.3898	0.547545	1	10.3736	8.53835	1.8353	0	10.74	8.31206	2.4279	0	9.53099	10.0695
20859	CATMA5A18490	E1	G	AT5G20050	_	_	protein kinase family protein	_	_	kinase activity	_	_	endomembrane system	_	_	protein amino acid phosphorylation	_	_	endo. retic.	_	_			C				9.44583	7.91535	1.53048	0	9.88483	9.15156	0.733267	0.0461288	10.1729	9.3584	0.814497	0.000313936	9.36119	8.04017	1.32102	0	10.515	8.2018	2.31322	0	9.68085	9.43264
20862	CATMA5A18520	E2	G	AT5G20080	_	_	NADH-cytochrome b5 reductase, putative	_	_	cytochrome-b5 reductase activity	_	_	mitochondrion	_	_	electron transport	_	_	mitochondria	_	_			C				9.17766	10.8787	-1.70104	0	11.3826	9.85137	1.53124	0	11.5602	12.5339	-0.973712	2.52096e-07	12.5756	11.5962	0.979387	2.2525e-06	11.733	11.7583	-0.0252652	1	9.92821	12.4965
20874	CATMA5A18640	E1	G	AT5G20190	_	_	expressed protein	_	_	molecular_function unknown	_	_	chloroplast	_	_	No classification	_	_	no targeting	_	_			C				9.57569	9.25319	0.322502	1	9.66808	9.58409	0.0839904	1	10.1925	11.6086	-1.4161	0	11.7393	9.65622	2.08305	0	9.97308	9.56892	0.404158	1	9.81908	11.3433
20879	CATMA5A18690	E1	G	AT5G20250	_	_	raffinose synthase family protein / seed imbibition protein, putative (din10)	_	_	hydrolase activity\, hydrolyzing O-glycosyl compounds	_	_	chloroplast	_	_	aging	_	_	no targeting	_	_			C				12.8297	11.3669	1.46278	0	11.1524	12.6401	-1.48775	0	11.6188	9.91474	1.70405	0	9.8044	11.7912	-1.98684	0	11.86	11.8968	-0.036818	1	12.8804	9.92415
20904	CATMA5A19010	I1	G	AT5G20520	_	_	expressed protein	_	_	hydrolase activity	_	_	endomembrane system	_	_	aromatic compound metabolism	_	_	endo. retic.	_	_			C		6	0	10.4101	8.59662	1.81351	0	10.3125	10.4255	-0.113097	1	10.3553	9.08633	1.26893	0	9.50449	8.9802	0.524285	1	10.6917	8.80708	1.88464	0	11.0397	9.71558
20914	CATMA5A19130	E2	G	AT5G20630	_	_	germin-like protein (GER3)	_	_	nutrient reservoir activity	_	_	extracellular matrix	_	_	biological_process unknown	_	_	endo. retic.	_	_			C				10.8862	11.0682	-0.182024	1	12.6015	10.9547	1.64686	0	12.8227	12.1819	0.640806	0.188999	12.1572	11.153	1.00428	7.45014e-07	12.9893	11.322	1.66723	0	11.1318	12.3269
20989	CATMA5A19900	E1	G	AT5G22440	_	_	60S ribosomal protein L10A (RPL10aC)	_	_	structural constituent of ribosome	_	_	ribosome	_	_	protein biosynthesis	_	_	no targeting	_	_			C				10.4546	12.3814	-1.92689	0	12.262	10.2714	1.99066	0	11.5792	12.667	-1.08783	7.24171e-10	13.229	11.9709	1.25803	0	12.362	12.2733	0.0886812	1	10.3335	13.3036
21012	CATMA5A20125	E2	G	AT5G22650	_	_	expressed protein	_	_	histone deacetylase activity	_	_	nucleus	_	_	negative regulation of transcription	_	_	no targeting	_	_			C				9.7893	9.90169	-0.112398	1	11.6449	9.79692	1.84797	0	11.5153	12.5081	-0.992785	9.89589e-08	12.4861	9.82387	2.66227	0	11.7999	10.0319	1.76798	0	9.73226	12.7141
21037	CATMA5A20420	E1	G	AT5G22920	_	_	zinc finger (C3HC4-type RING finger) family protein	_	_	zinc ion binding	_	_	No classification	_	_	electron transport	_	_	no targeting	_	_			C				12.0753	11.9032	0.172069	1	10.2779	12.0487	-1.77079	0	10.7087	9.0521	1.65656	0	8.9707	12.3331	-3.36236	0	10.57	12.1128	-1.54282	0	12.1281	8.79013
21044	CATMA5A20495	E1	G	AT5G23010	_	_	2-isopropylmalate synthase 3 (IMS3)	_	_	transferase activity, transferring acyl groups, acyl groups converted into alkyl on transfer	_	_	chloroplast	_	_	glucosinolate biosynthesis	_	_	plastid	_	_			C				8.84354	11.0855	-2.242	0	9.50095	8.74851	0.752435	0.0246501	9.52182	10.9647	-1.44289	0	11.0715	10.7369	0.334683	1	9.74644	10.9194	-1.17294	5.04936e-11	8.77449	10.964
21078	CATMA5A20820	E1	G	AT5G23340	_	_	expressed protein	_	_	molecular_function unknown	_	_	No classification	_	_	No classification	_	_	no targeting	_	_			C				11.479	9.84614	1.63287	0	10.8603	11.4255	-0.565184	1	10.9219	9.82081	1.10113	3.48051e-10	9.5842	9.70818	-0.123984	1	11.1542	9.94636	1.2078	5.6104e-12	11.625	9.94634
21095	CATMA5A21050	E1	G	AT5G23535	_	_	KOW domain-containing protein	_	_	structural constituent of ribosome	_	_	large ribosomal subunit	_	_	protein biosynthesis	_	_	mitochondria	_	_			C				8.45802	10.0623	-1.60432	0	10.2058	8.48923	1.71655	0	9.94871	10.7607	-0.811938	0.000348577	10.7765	9.79287	0.983629	1.86898e-06	10.5842	10.4767	0.107536	1	8.15904	10.2612
21096	CATMA5A21060	E1	G	AT5G23540	_	_	26S proteasome regulatory subunit, putative	_	_	ATPase activity	_	_	proteasome regulatory particle, lid subcomplex (sensu Eukarya)	_	_	ubiquitin-dependent protein catabolism	_	_	no targeting	_	_			C				12.4152	12.673	-0.257766	1	13.8831	11.9588	1.92424	0	13.7915	13.3889	0.402612	1	13.5355	12.4831	1.05238	8.14474e-08	14.109	12.4499	1.65911	0	12.2812	13.6496
21113	CATMA5A21230	E1	G	AT5G23750	_	_	remorin family protein	_	_	DNA binding	_	_	No classification	_	_	No classification	_	_	no targeting	_	_			C				11.3931	11.1477	0.245427	1	9.39184	11.4913	-2.09945	0	9.43145	9.78614	-0.354691	1	9.60104	10.9132	-1.31213	0	9.53741	11.3732	-1.83576	0	11.4351	9.86361
21147	CATMA5A21665	E1	G	AT5G24120	_	_	RNA polymerase sigma subunit SigE (sigE) / sigma-like factor (SIG5)	_	_	sigma factor activity	_	_	chloroplast	_	_	transcription initiation	_	_	no targeting	_	_			C				12.5912	10.716	1.87517	0	11.4609	12.4808	-1.01992	8.12082e-07	11.7368	10.1528	1.58399	0	10.0812	10.8787	-0.797527	0.00326102	12.0497	11.0377	1.01203	1.91612e-07	No	No
21180	CATMA5A22030	E2	G	AT5G24420	_	_	glucosamine/galactosamine-6-phosphate isomerase-related	_	_	6-phosphogluconolactonase activity	_	_	No classification	_	_	N-acetylglucosamine metabolism	_	_	no targeting	_	_			C				9.54063	9.87501	-0.334376	1	8.79908	9.58859	-0.789509	0.00702927	9.00131	8.40323	0.598073	0.733963	8.13285	9.8167	-1.68385	0	8.9064	9.84495	-0.938552	5.46991e-06	9.46745	8.22909
21189	CATMA5A22130	E1	G	AT5G24530	_	_	oxidoreductase, 2OG-Fe(II) oxygenase family protein	_	_	oxidoreductase activity\, acting on paired donors\, with incorporation or reduction of molecular oxygen\, 2-oxoglutarate as one	_	_	No classification	_	_	flavonoid biosynthesis	_	_	no targeting	_	_			C				11.1844	10.2124	0.972058	7.49763e-06	8.92532	11.086	-2.16073	0	9.22346	8.27647	0.946996	9.07196e-07	8.32375	10.3693	-2.0455	0	9.14942	10.0545	-0.905113	2.32087e-05	10.707	7.90423
21204	CATMA5A22310	E1	G	AT5G24660	_	_	expressed protein	_	_	molecular_function unknown	_	_	No classification	_	_	No classification	_	_	no targeting	_	_			C				8.09188	9.44714	-1.35526	0	11.0963	8.05739	3.03896	0	11.1152	10.5697	0.545485	1	10.7801	9.62567	1.15443	5.33621e-10	11.3517	9.50817	1.84353	0	8.09369	10.6637
21208	CATMA5A22350	E1	G	AT5G24690	_	_	expressed protein	_	_	ATP binding	_	_	chloroplast inner membrane	_	_	No classification	_	_	plastid	_	_			C		2		9.48247	7.76925	1.71322	0	8.97394	9.58824	-0.614306	1	9.12878	8.25497	0.873814	2.54169e-05	8.2308	7.97109	0.259706	1	9.32374	7.58934	1.73441	0	9.61589	8.28743
21293	CATMA5A23380	E1	G	AT5G25610	_	_	dehydration-responsive protein (RD22)	_	_	nutrient reservoir activity	_	_	endomembrane system	_	_	response to abscisic acid stimulus	_	_	endo. retic.	_	_			C				12.0926	13.5167	-1.42416	0	11.2486	12.3373	-1.08868	3.54563e-08	11.2876	12.5512	-1.26357	0	12.2502	13.4976	-1.24738	5.61706e-12	11.1234	13.6444	-2.52093	0	12.0152	12.1456
21352	CATMA5A24103	E2	G	AT5G26690	_	_	heavy-metal-associated domain-containing protein	_	_	metal ion binding	_	_	No classification	_	_	metal ion transport	_	_	no targeting	_	_			C				7.21995	8.04741	-0.827458	0.00206531	6.44927	7.18814	-0.738869	0.0384689	6.48747	6.76374	-0.276268	1	6.42382	7.79141	-1.36758	0	6.49172	8.17129	-1.67957	0	7.56175	6.78918
21437	CATMA5A25170	E1	G	AT5G27760	_	_	hypoxia-responsive family protein	_	_	molecular_function unknown	_	_	No classification	_	_	response to hypoxia	_	_	no targeting	_	_			C				10.3083	10.7537	-0.445362	1	12.2402	9.89187	2.34832	0	12.1963	11.8496	0.346727	1	11.7645	10.1641	1.60037	0	12.5082	10.4042	2.104	0	9.85747	11.8941
21443	CATMA5A25270	E2	G	AT5G27845	_	_	non-LTR retrotransposon family (LINE)	_	_	No classification	_	_	No classification	_	_	No classification	_	_	_	_	_			C				9.64629	7.77197	1.87431	0	9.32585	9.7441	-0.418252	1	9.15773	7.20144	1.95629	0	7.33498	7.99679	-0.661812	0.297723	9.114	7.7313	1.38271	0	9.67837	7.35113
21466	CATMA5A25590	E2	G	AT5G28050	_	_	cytidine/deoxycytidylate deaminase family protein	_	_	hydrolase activity	_	_	No classification	_	_	anaerobic respiration	_	_	no targeting	_	_			C				13.0571	11.2632	1.79391	0	12.0188	12.996	-0.977154	5.15661e-06	12.2784	10.6042	1.6742	0	10.7544	11.5455	-0.791061	0.00411576	12.3797	11.5071	0.872637	9.00471e-05	13.0072	10.2954
21526	CATMA5A26810	E1	G	AT5G28770	_	_	bZIP transcription factor family protein	_	_	transcription factor activity	_	_	nucleus	_	_	regulation of transcription, DNA-dependent	_	_	nucleus	_	_			C				11.4905	10.952	0.538578	1	10.3448	11.6029	-1.25809	5.57576e-12	10.3027	9.31426	0.988444	1.22615e-07	9.17744	11.0179	-1.84046	0	10.363	11.1232	-0.760232	0.0068369	11.5342	9.2317
21530	CATMA5A26910	E1	G	AT5G28830	_	_	calcium-binding EF hand family protein	_	_	calcium ion binding	_	_	No classification	_	_	No classification	_	_	no targeting	_	_			C				9.4914	8.33928	1.15212	2.06422e-09	10.1001	9.51526	0.584795	1	10.1332	9.03084	1.10238	3.25596e-10	8.90697	8.34292	0.564054	1	10.2022	8.39996	1.80227	0	9.41822	8.99981
21568	CATMA5A28910	E2	G	AT5G33290	_	_	exostosin family protein	_	_	catalytic activity	_	_	membrane	_	_	cell growth and/or maintenance	_	_	endo. retic.	_	_			C		2	1	7.00407	8.19593	-1.19186	2.80465e-10	8.99171	7.159	1.83271	0	9.31308	9.7262	-0.413116	1	9.56787	7.94301	1.62486	0	9.29341	8.12089	1.17252	5.6104e-11	7.26618	9.61048
21606	CATMA5A30320	E1	G	AT5G35200	_	_	epsin N-terminal homology (ENTH) domain-containing protein	_	_	binding	_	_	No classification	_	_	No classification	_	_	no targeting	_	_			C				12.6695	12.1774	0.492055	1	13.8258	12.2927	1.53306	0	13.4634	12.6471	0.816303	0.000291532	12.5363	11.8871	0.649174	0.435688	13.839	12.034	1.80503	0	12.5943	12.8503
21647	CATMA5A30906	E1	G	AT5G35630	_	_	glutamine synthetase (GS2)	_	_	glutamate-ammonia ligase activity	_	_	chloroplast	_	_	aging	_	_	plastid	_	_			C		2		11.1657	9.26804	1.89767	0	10.3804	11.0657	-0.685246	0.207586	10.1796	10.4024	-0.222773	1	10.1451	9.22847	0.916613	3.25905e-05	10.4839	9.46223	1.02167	1.21207e-07	11.2344	10.5389
21653	CATMA5A30990	E1	G	AT5G35690	_	_	expressed protein	_	_	metallopeptidase activity	_	_	No classification	_	_	proteolysis and peptidolysis	_	_	no targeting	_	_			C				9.14479	9.35792	-0.21313	1	11.3018	9.44094	1.86087	0	10.7614	9.97709	0.784277	0.00105942	9.92731	8.95823	0.969084	3.53311e-06	11.2479	9.15671	2.09121	0	8.82627	9.74469
21679	CATMA5A31480	E1	G	AT5G35980	_	_	protein kinase family protein	_	_	kinase activity	_	_	No classification	_	_	protein amino acid phosphorylation	_	_	no targeting	_	_			C		3	0	10.4054	8.79196	1.61345	0	10.6592	10.3294	0.329743	1	10.2974	10.0991	0.198301	1	10.1295	8.84489	1.28465	0	10.5434	8.88288	1.6605	0	10.4414	10.2199
21878	CATMA5A34660	E2	G	AT5G39050	_	_	transferase family protein	_	_	transferase activity	_	_	No classification	_	_	biological_process unknown	_	_	no targeting	_	_			C				11.5723	11.3831	0.189175	1	13.6132	11.1854	2.42781	0	13.3615	13.1937	0.167765	1	13.5939	11.0169	2.57699	0	13.7985	11.0783	2.72017	0	11.4983	13.7809
21880	CATMA5A34710	E2	G	AT5G39090	_	_	transferase family protein	_	_	transferase activity	_	_	chloroplast	_	_	biological_process unknown	_	_	no targeting	_	_			C				10.2339	9.82858	0.405364	1	11.0703	9.36356	1.70673	0	11.4166	10.9094	0.507137	1	11.251	9.48852	1.76246	0	11.5495	9.25951	2.28995	0	9.89886	11.2801
21907	CATMA5A35160	E2	G	AT5G39580	_	_	peroxidase, putative	_	_	peroxidase activity	_	_	endomembrane system	_	_	N-terminal protein myristoylation	_	_	endo. retic.	_	_			C				8.91732	7.86435	1.05297	2.22257e-07	9.7439	9.21856	0.525342	1	9.85051	9.51797	0.332543	1	9.30079	8.06127	1.23952	5.61706e-12	10.1043	7.81529	2.28897	0	9.06584	9.2999
21983	CATMA5A36140	E1	G	AT5G40480	_	_	expressed protein	_	_	metalloendopeptidase activity	_	_	endomembrane system	_	_	proteolysis and peptidolysis	_	_	endo. retic.	_	_			C				8.30035	9.96983	-1.66948	0	9.89416	8.40879	1.48537	0	9.89238	10.9267	-1.03429	1.21706e-08	10.8199	9.77392	1.04594	1.10212e-07	10.0208	9.98925	0.0315598	1	8.39777	10.9232
22085	CATMA5A37260	I1	G	AT5G41670	_	_	6-phosphogluconate dehydrogenase family protein	_	_	phosphogluconate dehydrogenase (decarboxylating) activity	_	_	endomembrane system	_	_	heterolactate fermentation	_	_	no targeting	_	_			C				9.89878	11.1658	-1.26698	5.60929e-12	11.7044	9.70747	1.99689	0	11.5104	12.6148	-1.10438	2.91914e-10	12.7671	10.8626	1.90449	0	11.7344	10.9802	0.754202	0.00848874	9.59467	12.5953
22123	CATMA5A37745	E3	G	AT5G42020	_	_	luminal binding protein 2 (BiP-2) (BP2)	_	_	heat shock protein activity	_	_	endoplasmic reticulum lumen	_	_	protein folding	_	_	endo. retic.	_	_			C				8.49586	8.00657	0.489291	1	10.047	8.64418	1.40286	0	9.93195	10.7909	-0.85893	4.85193e-05	10.3169	7.97964	2.33723	0	10.1165	7.81177	2.30475	0	8.44694	10.8165
22125	CATMA5A37770	E1	G	AT5G42050	_	_	expressed protein	_	_	molecular_function unknown	_	_	mitochondrion	_	_	No classification	_	_	no targeting	_	_			C				9.26369	8.45641	0.807282	0.00422599	10.3866	9.5187	0.867938	0.000410623	10.4242	10.377	0.047191	1	10.0266	8.40562	1.62099	0	10.8404	8.25944	2.58098	0	9.12755	10.3232
22129	CATMA5A37800	E1	G	AT5G42090	_	_	expressed protein	_	_	molecular_function unknown	_	_	endomembrane system	_	_	No classification	_	_	endo. retic.	_	_			C				9.77086	8.2495	1.52136	0	10.4896	9.93603	0.553581	1	10.4546	10.0807	0.373897	1	9.78841	8.35769	1.43072	0	10.4524	8.39412	2.0583	0	9.85343	9.95662
22180	CATMA5A38435	E1	G	AT5G42650	_	_	allene oxide synthase (AOS) / hydroperoxide dehydrase / cytochrome P450 74A (CYP74A)	_	_	allene oxide synthase activity	_	_	chloroplast	_	_	jasmonic acid biosynthesis	_	_	plastid	_	_			C				10.6409	13.397	-2.75617	0	11.1484	10.7398	0.408523	1	10.8709	12.7255	-1.85464	0	12.6073	13.1475	-0.540114	1	10.7877	13.3337	-2.54606	0	10.6702	12.7731
22201	CATMA5A38640	E1	G	AT5G42830	_	_	transferase family protein	_	_	transferase activity	_	_	No classification	_	_	biological_process unknown	_	_	no targeting	_	_			C				8.09531	8.59903	-0.503723	1	11.2194	7.36046	3.85891	0	11.7957	10.6976	1.09815	4.09802e-10	11.0651	8.47859	2.58651	0	12.1698	8.429	3.74082	0	7.90755	10.8386
22208	CATMA5A38710	E1	G	AT5G42900	_	_	expressed protein	_	_	molecular_function unknown	_	_	No classification	_	_	No classification	_	_	no targeting	_	_			C				9.99252	7.74032	2.2522	0	9.52431	9.79633	-0.272023	1	9.13509	8.0891	1.04598	6.64666e-09	8.02108	7.78823	0.232848	1	9.30803	7.75625	1.55179	0	9.6858	8.21141
22212	CATMA5A38770	E1	G	AT5G42940	_	_	zinc finger (C3HC4-type RING finger) family protein	_	_	zinc ion binding	_	_	cellular_component unknown	_	_	biological_process unknown	_	_	no targeting	_	_			C				8.73755	6.88227	1.85528	0	9.19579	8.76531	0.430482	1	9.11239	7.94299	1.1694	5.61373e-12	7.78691	6.98157	0.805346	0.0024552	9.14885	6.91543	2.23342	0	9.00278	8.03808
22262	CATMA5A39320	E2	G	AT5G43460	_	_	lesion inducing protein-related	_	_	molecular_function unknown	_	_	endomembrane system	_	_	No classification	_	_	endo. retic.	_	_			C				11.716	10.8285	0.887462	0.000222626	12.5689	11.4379	1.131	4.68364e-09	12.2666	11.3934	0.873221	2.60856e-05	11.2775	10.4826	0.794924	0.00358217	12.5455	10.8547	1.69074	0	11.0503	10.9537
22267	CATMA5A39400	E1	G	AT5G43580	_	_	protease inhibitor, putative	_	_	serine-type endopeptidase inhibitor activity	_	_	No classification	_	_	response to wounding	_	_	no targeting	_	_			C				12.5644	11.2343	1.33016	0	11.8293	11.9606	-0.13132	1	12.532	11.7126	0.819419	0.000256468	11.9303	11.8934	0.0368622	1	12.9394	11.3359	1.60344	0	11.7363	10.8866
22288	CATMA5A39680	E1	G	AT5G43840	_	_	heat shock transcription factor family protein	_	_	heat shock protein activity	_	_	nucleus	_	_	regulation of transcription, DNA-dependent	_	_	nucleus	_	_			C				8.69347	9.18	-0.486528	1	7.66252	8.8403	-1.17778	4.57212e-10	7.52175	7.34817	0.173584	1	7.45171	9.31453	-1.86282	0	7.62754	9.34135	-1.71381	0	8.62713	7.40678
22353	CATMA5A40380	E1	G	AT5G44580	_	_	expressed protein	_	_	molecular_function unknown	_	_	endomembrane system	_	_	No classification	_	_	endo. retic.	_	_			C				11.1668	11.7861	-0.619326	1	9.13312	10.7102	-1.57705	0	9.51795	10.122	-0.604059	0.610057	10.035	11.3017	-1.26666	0	9.44876	11.5232	-2.07442	0	11.0996	10.1328
22355	CATMA5A40400	V1	G	AT5E39460	_	_	eugene prediction	_	_	molecular_function unknown	_	_	No classification	_	_	No classification	_	_	_	_	_	EST supported		E				11.4471	10.2608	1.18627	3.75823e-10	8.43667	11.2855	-2.8488	0	8.66903	8.00792	0.661107	0.0962773	7.96685	10.203	-2.23614	0	8.79386	10.2809	-1.48704	0	11.3252	8.02378
22362	CATMA5A40490	E1	D	AT5G44660	_	_	expressed protein	_	_	molecular_function unknown	_	_	No classification	_	_	No classification	_	_	plastid	_	_			C				9.64504	8.0521	1.59294	0	9.21788	9.82443	-0.60655	1	9.25417	8.90509	0.34908	1	8.59111	7.9407	0.650413	0.419849	9.26637	8.16606	1.10031	2.4798e-09	9.76198	8.91496
22428	CATMA5A41260	E1	G	AT5G45310	_	_	expressed protein	_	_	molecular_function unknown	_	_	endomembrane system	_	_	No classification	_	_	no targeting	_	_			C				10.9873	10.061	0.926362	4.85538e-05	9.21605	11.2224	-2.00635	0	8.99492	7.62136	1.37356	0	7.83791	10.1317	-2.29383	0	9.30997	10.3447	-1.03469	6.48843e-08	11.1378	7.61309
22471	CATMA5A41760	E1	G	AT5G45775	_	_	60S ribosomal protein L11 (RPL11D)	_	_	structural constituent of ribosome	_	_	cytosolic large ribosomal subunit (sensu Eukarya)	_	_	protein biosynthesis	_	_	no targeting	_	_			C				9.55361	11.5574	-2.00381	0	11.2552	9.64423	1.61102	0	10.9359	11.96	-1.02409	2.0535e-08	12.04	11.0872	0.952775	7.13785e-06	11.3467	11.4781	-0.131347	1	9.58226	12.3868
22518	CATMA5A42250	E1	G	AT5G46250	_	_	RNA recognition motif (RRM)-containing protein	_	_	RNA binding	_	_	nucleus	_	_	No classification	_	_	no targeting	_	_			C				9.29536	8.02559	1.26977	5.60929e-12	10.3197	9.39645	0.92325	4.75762e-05	10.2494	9.84827	0.401114	1	9.64988	7.95809	1.69179	0	10.4623	8.09139	2.37091	0	9.30228	9.88231
22598	CATMA5A43190	E1	G	AT5G47200	_	_	Ras-related GTP-binding protein, putative	_	_	GTP binding	_	_	endomembrane system	_	_	regulation of transcription, DNA-dependent	_	_	no targeting	_	_			C				11.6739	12.034	-0.360016	1	13.4858	11.5964	1.88933	0	13.2197	12.7186	0.501042	1	12.435	11.3319	1.10308	7.09997e-09	13.4632	11.8601	1.60308	0	11.439	12.949
22602	CATMA5A43220	E1	G	AT5G47240	_	_	MutT/nudix family protein	_	_	hydrolase activity	_	_	No classification	_	_	No classification	_	_	no targeting	_	_			C				8.03585	8.98933	-0.953479	1.61908e-05	7.21871	7.97191	-0.753195	0.0240382	7.72433	7.72122	0.00311673	1	7.41556	9.18989	-1.77433	0	6.88063	8.69652	-1.81589	0	8.05706	7.41219
22630	CATMA5A43530	E1	G	AT5G47550	_	_	cysteine protease inhibitor, putative / cystatin, putative	_	_	cysteine protease inhibitor activity	_	_	endomembrane system	_	_	No classification	_	_	endo. retic.	_	_			C				9.70127	9.73827	-0.0369991	1	8.21245	9.66499	-1.45253	0	8.08719	8.45775	-0.37057	1	8.62725	9.74403	-1.11678	3.60054e-09	8.14013	9.82836	-1.68823	0	9.41003	8.46853
22634	CATMA5A43560	E1	G	AT5G47590	_	_	heat shock protein-related	_	_	molecular_function unknown	_	_	No classification	_	_	No classification	_	_	no targeting	_	_			C				11.3747	9.64211	1.73258	0	11.4761	11.6654	-0.189381	1	11.4461	9.6268	1.81928	0	9.73695	9.97385	-0.236904	1	11.5287	10.0152	1.51349	0	11.0053	9.09439
22646	CATMA5A43680	E2	G	AT5G47700	_	_	60S acidic ribosomal protein P1 (RPP1C)	_	_	structural constituent of ribosome	_	_	ribosome	_	_	translational elongation	_	_	no targeting	_	_			C				9.70124	11.343	-1.64179	0	10.4863	9.39989	1.08637	3.95154e-08	No	No	$	No	10.7256	10.3345	0.391022	1	10.7752	11.108	-0.332799	1	9.88452	11.9334
22695	CATMA5A44160	E1	G	AT5G48180	_	_	kelch repeat-containing protein	_	_	molecular_function unknown	_	_	cellular_component unknown	_	_	biological_process unknown	_	_	no targeting	_	_			C				12.0539	11.7064	0.347569	1	12.8932	10.9983	1.89496	0	12.9847	11.8381	1.1466	2.80687e-11	12.4668	11.1844	1.2823	0	13.3625	11.0722	2.29031	0	11.7788	12.6216
22736	CATMA5A44575	E1	G	AT5G48580	_	_	FK506-binding protein 2-2 (FKBP15-2) / immunophilin / peptidyl-prolyl cis-trans isomerase / rotamase	_	_	FK56 binding	_	_	thylakoid lumen (sensu Viridiplantae)	_	_	protein folding	_	_	endo. retic.	_	_			C				9.28395	11.5327	-2.24877	0	10.3442	9.26203	1.08215	4.81467e-08	10.1896	11.6765	-1.48687	0	11.4548	10.9413	0.513459	1	10.4445	11.4017	-0.957143	2.39664e-06	9.30298	11.7287
22745	CATMA5A44660	E1	G	AT5G48657	_	_	defense protein-related	_	_	molecular_function unknown	_	_	No classification	_	_	No classification	_	_	no targeting	_	_			C				7.60188	7.45903	0.142855	1	8.90219	7.54609	1.3561	0	9.49243	8.79109	0.701344	0.0238773	8.26287	7.14019	1.12268	2.67934e-09	9.16866	7.26107	1.90758	0	7.36442	8.19222
22760	CATMA5A44770	E1	G	AT5G48850	_	_	male sterility MS5 family protein	_	_	molecular_function unknown	_	_	cellular_component unknown	_	_	biological_process unknown	_	_	no targeting	_	_			C				7.09847	8.39574	-1.29727	0	10.1265	7.05348	3.07305	0	10.097	9.31275	0.784239	0.001061	9.29989	8.37945	0.920438	2.78281e-05	9.96202	8.30948	1.65254	0	7.21534	8.98745
22810	CATMA5A45350	E1	G	AT5G49360	_	_	glycosyl hydrolase family 3 protein	_	_	hydrolase activity\, hydrolyzing O-glycosyl compounds	_	_	endomembrane system	_	_	carbohydrate metabolism	_	_	endo. retic.	_	_			C				13.9247	12.2762	1.64849	0	11.6499	13.8718	-2.22185	0	12.1669	9.06957	3.09734	0	8.99754	12.9078	-3.91028	0	11.8743	12.5195	-0.645246	0.321209	14.2198	8.75836
22817	CATMA5A45440	E1	G	AT5G49450	_	_	bZIP family transcription factor	_	_	transcription factor activity	_	_	chloroplast	_	_	regulation of transcription, DNA-dependent	_	_	nucleus	_	_			C				12.6122	12.4524	0.159725	1	12.2299	12.6058	-0.375896	1	12.259	10.5922	1.66683	0	10.5322	12.6141	-2.0819	0	12.419	12.6088	-0.189768	1	12.4928	10.4238
22847	CATMA5A45658	E3	G	AT5G49720	_	_	endo-1,4-beta-glucanase KORRIGAN (KOR) / cellulase (OR16pep)	_	_	cellulase activity	_	_	cell plate	_	_	cellulose biosynthesis	_	_	no targeting	_	_			C		2		8.46939	6.87308	1.59631	0	7.84415	7.95746	-0.113304	1	8.44452	7.80764	0.636885	0.21482	7.83136	6.98798	0.843379	0.000594714	8.55394	6.96253	1.59141	0	8.64939	7.8975
22848	CATMA5A45660	E1	G	AT5G49730	_	_	ferric reductase-like transmembrane component family protein	_	_	oxidoreductase activity	_	_	membrane	_	_	electron transport	_	_	no targeting	_	_			C				11.7	11.415	0.28498	1	10.0218	11.5748	-1.55304	0	10.5813	9.10953	1.47177	0	9.40157	11.9742	-2.57267	0	10.1993	11.4349	-1.23558	0	12.1615	9.35435
22896	CATMA5A46170	E1	G	AT5G50210	_	_	quinolinate synthetase A-related	_	_	quinolinate synthetase A activity	_	_	chloroplast	_	_	NAD biosynthesis	_	_	plastid	_	_			C				9.16071	8.91293	0.247787	1	11.4344	9.26892	2.16552	0	11.2879	10.5353	0.752575	0.00362199	10.3374	8.54191	1.79547	0	11.4164	8.88261	2.5338	0	9.11682	10.4694
22964	CATMA5A46995	E2	G	AT5G51070	_	_	ATP-dependent Clp protease ATP-binding subunit (ClpD), (ERD1)	_	_	ATPase activity	_	_	chloroplast stroma	_	_	ATP-dependent proteolysis	_	_	plastid	_	_			C				10.8286	9.61176	1.21681	7.85301e-11	11.0698	10.3686	0.701213	0.127211	11.048	10.2238	0.824187	0.000210613	10.5699	9.50123	1.06871	3.75669e-08	11.1625	9.26868	1.89379	0	9.96237	9.87002
22998	CATMA5A47350	E1	G	AT5G51440	_	_	23.5 kDa mitochondrial small heat shock protein (HSP23.5-M)	_	_	heat shock protein activity	_	_	mitochondrion	_	_	response to heat	_	_	mitochondria	_	_			C				8.08729	8.78241	-0.69512	0.167311	10.8242	7.98889	2.83534	0	10.8893	10.1069	0.782424	0.00113984	10.3284	8.5395	1.78895	0	11.0934	8.63513	2.45824	0	8.09342	10.063
23036	CATMA5A47760	E1	G	AT5G51830	_	_	pfkB-type carbohydrate kinase family protein	_	_	kinase activity	_	_	No classification	_	_	acetate fermentation	_	_	no targeting	_	_			C				8.42137	8.87829	-0.456924	1	10.8292	8.37267	2.45653	0	10.5955	9.68736	0.90818	5.48614e-06	10.1844	8.67567	1.50876	0	10.8856	8.57882	2.30681	0	8.28526	10.0497
23049	CATMA5A47910	E2	G	AT5G51970	_	_	sorbitol dehydrogenase, putative / L-iditol 2-dehydrogenase, putative	_	_	L-iditol 2-dehydrogenase activity	_	_	No classification	_	_	bacteriochlorophyll biosynthesis	_	_	no targeting	_	_			C		2	1	13.1354	12.3294	0.806095	0.00440561	11.7454	13.1463	-1.40088	0	12.052	10.9782	1.07374	1.53816e-09	10.8425	12.5681	-1.72566	0	11.9129	12.4277	-0.51477	1	13.1869	10.7369
23071	CATMA5A48130	E1	G	AT5G52190	_	_	sugar isomerase (SIS) domain-containing protein	_	_	sugar binding	_	_	No classification	_	_	carbohydrate metabolism	_	_	no targeting	_	_			C				12.0825	9.76633	2.31614	0	10.3478	12.0887	-1.74097	0	10.5731	9.03215	1.54091	0	8.87808	10.1445	-1.26644	0	10.4467	10.085	0.361678	1	12.1383	8.82378
23235	CATMA5A49880	E2	G	AT5G53970	_	_	aminotransferase, putative	_	_	transaminase activity	_	_	No classification	_	_	biosynthesis	_	_	no targeting	_	_			C				11.6276	8.7331	2.89447	0	11.155	11.8305	-0.675574	0.277863	11.4287	9.19868	2.23005	0	9.56131	9.5608	0.000513752	1	11.5994	9.47979	2.11963	0	12.0416	9.17709
23246	CATMA5A50040	E1	G	AT5G54100	_	_	band 7 family protein	_	_	molecular_function unknown	_	_	mitochondrion	_	_	biological_process unknown	_	_	no targeting	_	_			C				7.92734	8.32065	-0.39331	1	12.3663	7.73052	4.63579	0	12.3076	11.4934	0.814127	0.00031873	11.53	8.20538	3.32462	0	12.6249	8.28355	4.34131	0	8.02052	11.7392
23258	CATMA5A50126	E3	G	AT5G54206	_	_	12-oxophytodienoate reductase-related	_	_	molecular_function unknown	_	_	No classification	_	_	No classification	_	_	_	_	_			C				8.51283	8.69016	-0.177331	1	12.4594	8.69343	3.76596	0	12.4143	11.4143	0.999914	6.94587e-08	11.7504	9.02945	2.72096	0	12.3855	8.7171	3.66836	0	8.41278	11.026
23342	CATMA5A50920	E1	G	AT5G55150	_	_	F-box family protein	_	_	molecular_function unknown	_	_	cellular_component unknown	_	_	No classification	_	_	no targeting	_	_			C				7.08581	7.78723	-0.701423	0.137916	11.1065	6.94143	4.16511	0	11.1943	10.0731	1.12125	1.17888e-10	9.92979	7.72404	2.20575	0	11.3296	7.48302	3.84657	0	6.90015	9.53581
23347	CATMA5A50960	E1	G	AT5G55200	_	_	co-chaperone grpE protein, putative	_	_	chaperone activity	_	_	mitochondrion	_	_	protein folding	_	_	mitochondria	_	_			C				7.38137	7.47565	-0.0942813	1	9.45018	7.52745	1.92273	0	9.41386	9.42949	-0.0156371	1	9.32729	7.48662	1.84067	0	9.66404	7.39283	2.27121	0	7.47602	9.4206
23405	CATMA5A51575	E1	G	AT5G55850	_	_	nitrate-responsive NOI protein, putative	_	_	molecular_function unknown	_	_	No classification	_	_	response to nitrate	_	_	no targeting	_	_			C				9.21732	8.21909	0.998233	2.47406e-06	9.51664	9.11987	0.396771	1	9.6468	9.04151	0.60529	0.587169	9.05545	8.33651	0.71894	0.0489564	10.0529	8.33776	1.71513	0	9.02497	8.82415
23418	CATMA5A51750	E1	G	AT5G55970	_	_	zinc finger (C3HC4-type RING finger) family protein	_	_	zinc ion binding	_	_	chloroplast	_	_	No classification	_	_	no targeting	_	_			C				10.6078	8.85247	1.75533	0	10.0023	10.5309	-0.528596	1	10.127	9.01407	1.1129	1.85253e-10	8.88194	8.76879	0.113149	1	10.1492	8.72012	1.42906	0	10.4656	8.99185
23428	CATMA5A51870	E1	G	AT5G56100	_	_	glycine-rich protein / oleosin	_	_	No classification	_	_	membrane	_	_	lipid storage	_	_	no targeting	_	_			C				13.1274	11.9229	1.2045	1.45842e-10	11.267	13.4115	-2.14452	0	11.7367	9.15286	2.58384	0	8.98495	12.5466	-3.56166	0	11.4121	12.4276	-1.01552	1.62421e-07	13.3102	8.6982
23456	CATMA5A52160	E1	G	AT5G56350	_	_	pyruvate kinase, putative	_	_	pyruvate kinase activity	_	_	No classification	_	_	glycolysis	_	_	no targeting	_	_			C				7.25291	7.95699	-0.704082	0.127061	9.53538	7.06947	2.46591	0	9.56808	9.23437	0.333711	1	9.62752	8.02885	1.59867	0	9.70825	7.92028	1.78797	0	7.33448	9.42519
23479	CATMA5A52440	E1	G	AT5G56630	_	_	phosphofructokinase family protein	_	_	6-phosphofructokinase activity	_	_	6-phosphofructokinase complex	_	_	glycolysis	_	_	no targeting	_	_			C				8.60709	9.75285	-1.14576	2.82147e-09	10.9474	8.41074	2.53663	0	10.97	11.0077	-0.0376951	1	11.1022	9.42344	1.67881	0	10.8361	9.39562	1.44045	0	8.49925	11.1037
23483	CATMA5A52490	E1	G	AT5G56710	_	_	60S ribosomal protein L31 (RPL31C)	_	_	structural constituent of ribosome	_	_	ribosome	_	_	ribosome biogenesis	_	_	no targeting	_	_			C				10.8576	12.8008	-1.94321	0	12.7641	11.1058	1.65827	0	12.4181	13.6357	-1.21761	0	13.5626	12.7922	0.770367	0.00856677	11.6273	12.2161	-0.588817	1	9.65695	12.2724
23488	CATMA5A52540	E1	G	AT5G56750	_	_	Ndr family protein	_	_	molecular_function unknown	_	_	No classification	_	_	cell differentiation	_	_	no targeting	_	_			C				12.4843	10.0688	2.41546	0	12.1283	12.1338	-0.00555294	1	12.3262	10.4834	1.8428	0	10.4522	10.0472	0.405007	1	12.3353	10.052	2.28326	0	12.2928	10.3348
23498	CATMA5A52625	E1	G	AT5G56870	_	_	beta-galactosidase, putative / lactase, putative	_	_	beta-galactosidase activity	_	_	beta-galactosidase complex	_	_	carbohydrate metabolism	_	_	endo. retic.	_	_			C				14.3015	12.9288	1.37278	0	12.3656	14.011	-1.64543	0	12.6492	9.88559	2.76361	0	9.83086	13.0607	-3.22981	0	12.4414	12.8955	-0.454072	1	14.3069	9.82428
23559	CATMA5A53260	E2	G	AT5G57550	_	_	xyloglucan:xyloglucosyl transferase / xyloglucan endotransglycosylase / endo-xyloglucan transferase (XTR3)	_	_	hydrolase activity, acting on glycosyl bonds	_	_	endomembrane system	_	_	cell wall biosynthesis (sensu Magnoliophyta)	_	_	endo. retic.	_	_			C				9.48709	9.16228	0.324814	1	7.46433	9.23132	-1.76699	0	7.76801	7.3805	0.387513	1	7.32633	8.96974	-1.6434	0	7.93149	9.16692	-1.23543	0	9.69136	7.30943
23569	CATMA5A53360	E1	G	AT5G57655	_	_	xylose isomerase family protein	_	_	xylose isomerase activity	_	_	endomembrane system	_	_	carbohydrate metabolism	_	_	endo. retic.	_	_			C				14.1353	12.2592	1.87609	0	12.1287	13.407	-1.2783	0	12.5397	10.6391	1.90062	0	10.8442	12.0747	-1.23046	1.12341e-11	12.5293	11.9477	0.581594	1	13.5785	10.2919
23583	CATMA5A53510	E1	G	AT5G57785	_	_	expressed protein	_	_	molecular_function unknown	_	_	mitochondrion	_	_	No classification	_	_	no targeting	_	_			C				9.18121	9.46424	-0.283028	1	8.00657	9.04269	-1.03612	3.95154e-07	8.50312	8.54153	-0.038414	1	9.25787	10.644	-1.38609	0	8.32639	9.9135	-1.58711	0	9.33133	8.09939
23632	CATMA5A53980	E1	G	AT5G58210	_	_	hydroxyproline-rich glycoprotein family protein	_	_	molecular_function unknown	_	_	mitochondrion	_	_	biological_process unknown	_	_	mitochondria	_	_			C				8.41698	8.62549	-0.208509	1	10.3072	8.56522	1.74198	0	10.3247	10.0026	0.322127	1	9.75853	8.61079	1.14774	7.52686e-10	10.4094	8.80006	1.60937	0	8.44426	9.78483
23640	CATMA5A54045	E1	G	AT5G58290	_	_	26S proteasome AAA-ATPase subunit (RPT3)	_	_	ATPase activity	_	_	proteasome regulatory particle, base subcomplex (sensu Eukarya)	_	_	ubiquitin-dependent protein catabolism	_	_	no targeting	_	_			C				10.7362	10.1159	0.620325	1	11.804	10.3003	1.50362	0	11.5754	10.751	0.82443	0.000208503	11.3062	9.71555	1.59063	0	11.7395	9.5289	2.2106	0	10.0782	11.0127
23643	CATMA5A54070	E1	G	AT5G58320	_	_	kinase interacting protein-related	_	_	molecular_function unknown	_	_	No classification	_	_	No classification	_	_	no targeting	_	_			C				7.89994	7.05035	0.849587	0.000923953	9.4969	7.97255	1.52435	0	9.30387	8.44422	0.859652	4.70326e-05	8.38108	6.94006	1.44102	0	9.19585	6.84115	2.3547	0	7.93017	8.54568
23648	CATMA5A54120	E1	G	AT5G58370	_	_	expressed protein	_	_	ATP binding	_	_	mitochondrion	_	_	translational elongation	_	_	nucleus	_	_			C				9.65019	8.0588	1.59139	0	9.15873	9.55465	-0.395912	1	9.32492	9.39904	-0.0741225	1	9.18387	7.96814	1.21572	2.24682e-11	9.25801	8.00152	1.25649	0	9.76825	9.4249
23776	CATMA5A55540	E1	G	AT5G59750	_	_	riboflavin biosynthesis protein, putative	_	_	3,4 dihydroxy-2-butanone-4-phosphate synthase activity	_	_	mitochondrion	_	_	vitamin B2 biosynthesis	_	_	no targeting	_	_			C				9.96587	7.94837	2.0175	0	8.53993	9.93412	-1.39419	0	8.13952	7.74208	0.397436	1	7.91447	8.00748	-0.0930088	1	8.79085	8.17261	0.618232	0.729294	10.1856	8.14294
23779	CATMA5A55565	E1	G	AT5G59780	_	_	myb family transcription factor (MYB59)	_	_	transcription factor activity	_	_	nucleus	_	_	regulation of transcription, DNA-dependent	_	_	no targeting	_	_			C				9.84957	10.8004	-0.950835	1.80447e-05	7.97309	9.3171	-1.34402	0	8.54662	9.43597	-0.889357	1.27941e-05	9.21162	10.6343	-1.42267	0	8.71534	10.7364	-2.02103	0	9.65163	9.14438
23783	CATMA5A55595	E2	G	AT5G59820	_	_	zinc finger (C2H2 type) family protein (ZAT12)	_	_	zinc ion binding	_	_	cellular_component unknown	_	_	photosynthetic acclimation	_	_	no targeting	_	_			C				8.40029	8.19101	0.209284	1	9.74444	8.10441	1.64003	0	9.72448	8.76072	0.963764	4.07742e-07	9.17971	8.02487	1.15484	5.22387e-10	10.0415	7.95807	2.08345	0	8.42297	9.05276
23785	CATMA5A55630	E1	G	AT5G59850	_	_	40S ribosomal protein S15A (RPS15aF)	_	_	structural constituent of ribosome	_	_	cytosolic small ribosomal subunit (sensu Eukarya)	_	_	protein biosynthesis	_	_	no targeting	_	_			C				11.2577	13.7226	-2.46485	0	13.1729	11.4168	1.75601	0	12.6787	14.0543	-1.37557	0	13.8352	12.8743	0.960843	5.04772e-06	12.9013	13.2862	-0.384879	1	11.1134	14.4732
23786	CATMA5A55640	E1	G	AT5G59870	_	_	histone H2A, putative	_	_	DNA binding	_	_	nucleosome	_	_	chromosome organization and biogenesis (sensu Eukarya)	_	_	no targeting	_	_			C				8.90783	10.9156	-2.00781	0	10.3747	9.0614	1.31333	0	10.1921	11.4572	-1.26507	0	11.3646	10.7811	0.58344	1	10.3552	10.852	-0.496862	1	9.01672	11.7014
23833	CATMA5A56130	E1	G	AT5G60390	_	_	elongation factor 1-alpha / EF-1-alpha	_	_	calmodulin binding	_	_	cytoplasm	_	_	selenocysteine incorporation	_	_	no targeting	_	_			C				12.2518	13.9563	-1.70448	0	14.1351	12.2342	1.90084	0	13.4362	14.3812	-0.945023	9.95814e-07	14.5128	13.2852	1.22764	1.12341e-11	13.7362	13.6803	0.0559209	1	11.7972	14.6398
23860	CATMA5A56410	E2	G	AT5G60670	_	_	60S ribosomal protein L12 (RPL12C)	_	_	structural constituent of ribosome	_	_	cytosolic large ribosomal subunit (sensu Bacteria)	_	_	ribosome biogenesis	_	_	no targeting	_	_			C				9.28896	11.3789	-2.08996	0	11.4113	9.38539	2.02594	0	11.1688	12.1763	-1.00747	4.75932e-08	12.2258	11.2858	0.939993	1.22876e-05	11.3672	11.3117	0.0555147	1	9.0742	12.0148
23904	CATMA5A56820	E1	G	AT5G61170	_	_	40S ribosomal protein S19 (RPS19C)	_	_	structural constituent of ribosome	_	_	ribosome	_	_	protein biosynthesis	_	_	no targeting	_	_			C				8.88516	10.6047	-1.71959	0	9.68288	8.00817	1.67471	0	9.83068	10.8283	-0.997663	7.76884e-08	11.3226	10.2409	1.08165	2.01765e-08	9.84908	10.1094	-0.2603	1	8.3174	11.1312
23936	CATMA5A57125	E1	G	AT5G61520	_	_	hexose transporter, putative	_	_	carbohydrate transporter activity	_	_	membrane	_	_	carbohydrate transport	_	_	no targeting	_	_			C				8.31437	10.2056	-1.89119	0	8.38029	8.28215	0.0981414	1	8.31688	10.223	-1.9061	0	9.71842	9.73854	-0.0201226	1	8.37413	10.3476	-1.97343	0	8.33609	10.2181
23943	CATMA5A57190	E1	G	AT5G61590	_	_	AP2 domain-containing transcription factor family protein	_	_	transcription factor activity	_	_	nucleus	_	_	regulation of transcription, DNA-dependent	_	_	nucleus	_	_			C				12.1985	12.7156	-0.517089	1	11.3658	12.4895	-1.1237	6.67419e-09	11.254	10.8159	0.43806	1	10.663	12.7526	-2.08959	0	11.2637	12.7802	-1.51645	0	12.2966	10.7694
23963	CATMA5A57390	E1	G	AT5G61790	_	_	calnexin 1 (CNX1)	_	_	calcium ion binding	_	_	microsome	_	_	G-protein coupled receptor protein signaling pathway	_	_	endo. retic.	_	_			C				10.1302	12.2254	-2.09525	0	11.316	10.1582	1.15775	1.25455e-09	11.3971	12.72	-1.32289	0	12.6412	12.1371	0.504102	1	11.3685	12.1599	-0.791366	0.00218005	9.85385	12.2452
24017	CATMA5A57920	E1	G	AT5G62320	_	_	myb family transcription factor (MYB99)	_	_	transcription factor activity	_	_	nucleus	_	_	regulation of transcription, DNA-dependent	_	_	no targeting	_	_			C				10.1133	8.1966	1.91665	0	7.81329	9.45375	-1.64046	0	8.9735	7.69219	1.28131	0	8.45386	9.42806	-0.974201	2.82698e-06	8.24545	8.11742	0.128032	1	9.36493	7.00862
24053	CATMA5A58330	E2	G	AT5G62740	_	_	band 7 family protein	_	_	molecular_function unknown	_	_	membrane	_	_	N-terminal protein myristoylation	_	_	no targeting	_	_			C				9.42813	9.58633	-0.158199	1	11.1022	9.34673	1.75551	0	11.0549	10.2581	0.796743	0.000644845	10.5034	9.68106	0.822358	0.00131205	11.2087	9.57727	1.63141	0	9.09939	10.1952
24097	CATMA5A58760	E1	G	AT5G63160	_	_	speckle-type POZ protein-related	_	_	protein binding	_	_	nucleus	_	_	regulation of transcription, DNA-dependent	_	_	no targeting	_	_			C				12.9501	11.5569	1.39322	0	11.091	12.8001	-1.7091	0	11.8973	9.89707	2.00026	0	9.69894	12.0108	-2.31185	0	11.6694	11.8418	-0.17245	1	12.8765	9.15002
24185	CATMA5A59570	E1	G	AT5G64090	_	_	expressed protein	_	_	molecular_function unknown	_	_	chloroplast	_	_	No classification	_	_	no targeting	_	_			C				13.6608	13.2646	0.396211	1	12.3688	14.1032	-1.73446	0	12.6173	10.4871	2.13023	0	10.4768	13.921	-3.44422	0	12.4422	13.7845	-1.34225	0	13.8099	9.82402
24194	CATMA5A59650	E1	G	AT5G64190	_	_	expressed protein	_	_	molecular_function unknown	_	_	chloroplast	_	_	No classification	_	_	no targeting	_	_			C				7.59152	7.12622	0.465309	1	9.38133	7.82301	1.55832	0	9.47809	8.48956	0.988535	1.22065e-07	8.43226	7.17329	1.25897	0	9.64849	7.15846	2.49004	0	7.52791	8.3292
24221	CATMA5A59890	E1	G	AT5G64460	_	_	expressed protein	_	_	catalytic activity	_	_	No classification	_	_	metabolism	_	_	no targeting	_	_			C				9.79651	8.32002	1.47649	0	9.8726	9.83527	0.0373211	1	9.9561	9.60196	0.354137	1	9.50851	8.3486	1.15991	4.04429e-10	9.97788	8.32059	1.6573	0	10.0476	9.64046
24258	CATMA5A60270	E1	G	AT5G64820	_	_	hypothetical protein	_	_	molecular_function unknown	_	_	endomembrane system	_	_	No classification	_	_	endo. retic.	_	_			C				12.4098	10.3414	2.06832	0	10.9659	12.28	-1.31405	0	11.1893	10.169	1.02029	2.49194e-08	10.1911	10.499	-0.307983	1	11.3612	10.5387	0.822464	0.000666776	11.7718	9.47128
24277	CATMA5A60426	E1	G	AT5G65020	_	_	annexin 2 (ANN2)	_	_	calcium-dependent phospholipid binding	_	_	cell surface (sensu Magnoliophyta)	_	_	No classification	_	_	no targeting	_	_			C				9.61172	11.3353	-1.72357	0	10.1867	9.61456	0.5721	1	10.0778	11.0914	-1.01354	3.50578e-08	10.963	10.9888	-0.0257778	1	10.2093	11.3175	-1.10812	1.66068e-09	9.83134	11.4122
24281	CATMA5A60485	E1	G	AT5G65110	_	_	acyl-CoA oxidase (ACX2)	_	_	acyl-CoA oxidase activity	_	_	peroxisome	_	_	long-chain fatty acid metabolism	_	_	no targeting	_	_			C				8.99564	8.44184	0.553793	1	9.69461	8.47281	1.2218	4.46061e-11	10.0281	9.20505	0.823087	0.000220418	9.22035	8.30732	0.913037	3.77554e-05	10.2927	8.4618	1.8309	0	8.56913	9.05312
24512	CATMA5A62770	E1	G	AT5G67310	_	_	cytochrome P450 family protein	_	_	oxygen binding	_	_	endomembrane system	_	_	electron transport	_	_	no targeting	_	_			C		2		6.57029	6.52813	0.0421634	1	8.28169	7.51538	0.766311	0.0155145	8.23046	7.38632	0.844132	9.13102e-05	7.42924	6.57912	0.850124	0.000459515	8.42789	6.84214	1.58575	0	7.08756	7.50715
24653	C162	E1	G	ATCG00760	_	_	ribosomal protein L36	_	_	No classification	_	_	No classification	_	_	No classification	_	_	_	_	_			N				10.4261	8.3364	2.08967	0	10.018	10.2237	-0.205748	1	9.97546	10.0781	-0.102631	1	9.99256	8.3391	1.65346	0	10.2259	8.36052	1.86535	0	10.0415	9.81834
24654	C163	E1	G	ATCG00770	_	_	ribosomal protein S8	_	_	No classification	_	_	No classification	_	_	No classification	_	_	_	_	_			N				9.05018	7.32243	1.72775	0	8.92893	8.81251	0.116423	1	9.10127	8.81695	0.284323	1	8.32289	7.29967	1.02322	3.15415e-07	8.83528	7.50078	1.33451	0	8.98353	8.5666
24668	C176	I3	G	ATCG00830	_	_	ribosomal protein L2	_	_	No classification	_	_	No classification	_	_	No classification	_	_	_	_	_			N				11.0153	9.48325	1.53201	0	11.6115	11.6692	-0.0577071	1	11.2383	10.9112	0.327124	1	10.8325	9.78136	1.05111	8.64971e-08	11.6748	9.98699	1.68785	0	11.0006	10.9858
24670	C178	E3	G	ATCG00840	_	_	ribosomal protein L23	_	_	No classification	_	_	No classification	_	_	No classification	_	_	_	_	_			N				9.3691	7.55771	1.81139	0	9.30233	9.44018	-0.137851	1	9.27544	8.82206	0.453379	1	8.63181	7.6354	0.996419	1.05966e-06	9.32584	7.72086	1.60498	0	9.4675	8.76809
24782	C067	E1	G	ATCG00280	_	_	photosystem II 44 kDa protein	_	_	No classification	_	_	No classification	_	_	No classification	_	_	_	_	_			N				10.7593	9.07408	1.68524	0	10.5864	10.7216	-0.13525	1	10.5539	9.62528	0.92866	2.1419e-06	9.32863	9.10426	0.224376	1	10.3237	8.88596	1.43777	0	10.6571	9.36723
25129	M302	E3	G	ATMG01190	_	_	ATPase subunit 1	_	_	No classification	_	_	No classification	_	_	No classification	_	_	_	_	_			M				9.74497	9.10528	0.639693	0.85393	10.8512	9.87321	0.978012	4.97254e-06	10.6896	10.0262	0.663445	0.0889692	9.99492	9.24146	0.753462	0.0153828	11.0112	9.22621	1.78501	0	9.60705	9.83849
[truncated: 4 more columns]
